# Supplementary material for: Persistent Cryptosporidium parvum Infection Leads to the Development of the Tumor Microenvironment in an Experimental Mouse Model: Results of a Microarray Approach
Source: Microorganisms. 2021 Dec 12;9(12):2569. doi: 10.3390/microorganisms9122569 (PMC8704780; doi:10.3390/microorganisms9122569)
Supplement: Supplementary file 1 [file microorganisms-09-02569-s001.zip]

Archive with 3 entries (3 files):
- Supplementary Table S1.pdf
- Supplementary Table S2.xlsx
- Supplementary Table S3.xlsx
