# Supplementary material for: Persistent Cryptosporidium parvum Infection Leads to the Development of the Tumor Microenvironment in an Experimental Mouse Model: Results of a Microarray Approach
Source: Microorganisms. 2021 Dec 12;9(12):2569. doi: 10.3390/microorganisms9122569 (PMC8704780; doi:10.3390/microorganisms9122569)
Supplement: Supplementary file 1 [file microorganisms-09-02569-s001.zip › Supplementary Table S2.xlsx]

## Sheet: Results_CP45_Vs_TM45_LogFC2_Adj
Row	Col	Start	Sequence	ProbeUID	ControlType	ProbeName	GeneName	SystematicName	Description	logFC	AveExpr	t	P.Value	adj.P.Val	B
296	109	1617	AGAGGATTCATGCTTTCCCTTCTCCTGATCCAGAAGATCACCATGGCAAAGGCTTATAGT	43711	0	A_55_P2062246	Tgtp2	NM_001145164	ref|Mus musculus T cell specific GTPase 2 (Tgtp2), mRNA [NM_001145164]	6.31462772154317	11.0799540717889	11.7102962807482	7.60415126081425e-08	0.00262845046962	7.62818137990524
56	52	2911	TCTATGCCAGAACTAGGGGACATGATGAAATTTCTCTGCTTTATAATGATTAGTGTTTTG	8343	0	A_51_P387239	Iigp1	NM_021792	ref|Mus musculus interferon inducible GTPase 1 (Iigp1), transcript variant 1, mRNA [NM_021792]	6.78062546872064	10.6587376257922	10.8150119979891	1.80269567209089e-07	0.00262845046962	6.99519149248033
27	162	2579	CCATGTCATGTTCATGCCTGATATCACACATGGATATGCACACACAAAAAAGAAATTTTT	4345	0	A_55_P2133195	Gm4951	NM_001033767	ref|Mus musculus predicted gene 4951 (Gm4951), mRNA [NM_001033767]	6.05680688012677	9.31327108514447	10.3406781792896	2.91843855207003e-07	0.00275223627120815	6.62966961668584
360	106	2801	TATGTGGCGTTGTGATAGAATGAGAAGAAACGCCCAAAGTGTACAGAGAGAAAGGACAAG	53147	0	A_66_P125929	Tap1	NM_013683	ref|Mus musculus transporter 1, ATP-binding cassette, sub-family B (MDR/TAP) (Tap1), transcript variant 1, mRNA [NM_013683]	2.68046330740478	11.1975162269277	10.0475450495937	3.9665460625409e-07	0.00275223627120815	6.39248752320695
353	109	921	GGAAGTGAGCCCGAAGCTTGAAGGTCAAATCCCAGTGTCCAGAGGTTTGCCTGTGGCAGA	52256	0	A_51_P473734	H2-DMa	NM_010386	ref|Mus musculus histocompatibility 2, class II, locus DMa (H2-DMa), transcript variant 2, mRNA [NM_010386]	4.37371205104237	8.88874772637172	9.94907358032976	4.40438340689887e-07	0.00275223627120815	6.3107953529627
134	124	6877	TAAACTCACAACACTCCATATCAAATGATCAATAAACGCAGATGTAACTGGTGTCTGATG	20027	0	A_55_P2016034	Nlrc5	NM_001033207	ref|Mus musculus NLR family, CARD domain containing 5 (Nlrc5), mRNA [NM_001033207]	3.61252965538681	7.84624431031099	9.70897448216008	5.70547509904529e-07	0.00311961114728049	6.10723055235024
298	127	1804	CACACAGAAGACATAGAACAGCTCCTACATGTCTGCACAGACAATGCTTGCCTTTAGAGA	44041	0	A_51_P327405	Gbp8	NM_029509	ref|Mus musculus guanylate-binding protein 8 (Gbp8), mRNA [NM_029509]	3.60512405066468	6.89241835016503	9.54751292942418	6.80979110320859e-07	0.00329242232788325	5.833802923407
335	62	0	CGGGAAGATGCCTGCCACCACCCCTTCCAGGCAAGTTTCTTGTCTACAGATACAGCCAAG	49524	0	A_30_P01020367	chr14:77042348-77042645_R	chr14:77042348-77042645_R	lincRNA:chr14:77042348-77042645 reverse strand	2.91508719033374	8.90340917777268	9.39406068189542	8.07458876180654e-07	0.00329242232788325	5.83053021081437
361	32	665	TATGAGTTATAGAAGCTCCAAGGTGGGAGTAGTGTGTGAAATACCATGTTTTGCCTTTAT	53305	0	A_51_P265495	Ly6a	NM_010738	ref|Mus musculus lymphocyte antigen 6 complex, locus A (Ly6a), transcript variant 3, mRNA [NM_010738]	3.54511570564702	12.8957554746809	9.37164033528822	8.27960440919843e-07	0.00329242232788325	5.81039916836077
149	161	1855	ATATTCAACTGTAATAGCCCGTTCCTTCAAAGTGCAAGTATTTGCCAGGATAATCAGCCA	22457	0	A_51_P112355	Igtp	NM_018738	ref|Mus musculus interferon gamma induced GTPase (Igtp), mRNA [NM_018738]	3.37153674316716	12.645856551352	9.0597939456998	1.17926369433778e-06	0.00383723454518566	5.52427045721135
348	86	166	TGTTTGACTTTGACGGCGATGAGATTTTCCATGTAGACATTGAAAAGTCAGAGACCATCT	51337	0	A_51_P222741	H2-Ea-ps	NM_010381	ref|Mus musculus histocompatibility 2, class II antigen E alpha, pseudogene (H2-Ea-ps), mRNA [NM_010381]	4.6368237485055	7.68630835992866	9.0259055054945	1.22616187729075e-06	0.00383723454518566	5.44271162004545
71	33	528	AGATTTCTACCCAGCCAAGATCAAAGTGCGCTGGTTCCGGAATGGCCAGGAGGAGACGGT	10688	0	A_55_P2741874	H2-Ab1	NM_207105	ref|Mus musculus histocompatibility 2, class II antigen A, beta 1 (H2-Ab1), mRNA [NM_207105]	5.92833557019283	9.6979770629036	8.92336354913336	1.38068676416961e-06	0.00402626669588715	5.39542023833974
243	152	578	AGCCGATTTCCTCTGAGCTATTACCAATCACATCTCTTGATGATATAAAAAATTAACGAG	36183	0	A_52_P338066	Ubd	NM_023137	ref|Mus musculus ubiquitin D (Ubd), mRNA [NM_023137]	5.15497430926685	10.081666016041	8.70336948999817	1.78741122685466e-06	0.00406124541448352	5.18279892385017
32	118	2545	CTGGAAACTACTTAAACATCCCTGAGTTAGATTGGCAACAAATTTTTATATGGCTTGATC	4875	0	A_55_P2042813	Gbp11	NM_001039647	ref|Mus musculus guanylate binding protein 11 (Gbp11), transcript variant 1, mRNA [NM_001039647]	4.3940081688344	7.99146016548014	8.70253888917849	1.78917108435713e-06	0.00406124541448352	5.18198463203659
264	75	1253	TCTATCAGGGCACAGAAAACACCTTCATCCTGTCATAGCTCATTAAATCAGATCCACCAA	38964	0	A_51_P307150	Ido1	NM_008324	ref|Mus musculus indoleamine 2,3-dioxygenase 1 (Ido1), transcript variant 1, mRNA [NM_008324]	5.0719886386546	11.9797709397803	8.69880493611694	1.797105493077e-06	0.00406124541448352	5.17832291404134
336	109	818	TGTCTTTCACTCCATCCCTGTCACTTCTGTGTCTGATCACAAATAAAATCAACTTGAATG	49605	0	A_55_P2094060	Gzma	NM_010370	ref|Mus musculus granzyme A (Gzma), mRNA [NM_010370]	2.40354921016369	11.7046551440377	8.53888445998363	2.17502418354081e-06	0.00432454126529283	5.01982293847686
155	53	494	CGCATCCTCTTCTTTAAACCGGAGTGTAGCTACTTCTAGTCCATTTTTCAATGGACAGGG	23134	0	A_66_P124088	Art2a	NM_007490	ref|Mus musculus ADP-ribosyltransferase 2a (Art2a), transcript variant 1, coding, mRNA [NM_007490]	4.62250987633355	6.95965998564178	8.54650828005394	2.15519356537643e-06	0.00432454126529283	4.92570146635601
348	132	1135	CTTAGTCTGTTGTTTCATGCAAACACCGTTGTAACCAAAAGCTTCTGCACTTTGCTTCTG	51424	0	A_51_P358765	Spp1	NM_009263	ref|Mus musculus secreted phosphoprotein 1 (Spp1), transcript variant 4, mRNA [NM_009263]	3.04167278478583	8.24152948234589	8.19450693498922	3.31089621730401e-06	0.00576292521157194	4.66715307731113
41	135	732	TGTTGTCATCACGCAGCAGGCAGTGAATGAGTGCTTCAAGCCGGAGTTTGAGCAGATTGT	6425	0	A_66_P127978	Upp1	NM_009477	ref|Mus musculus uridine phosphorylase 1 (Upp1), transcript variant 1, mRNA [NM_009477]	4.48283731197845	12.3000975854932	8.16013731548574	3.45512222360791e-06	0.00576292521157194	4.63108524007329
340	113	1218	TCCTTGTCACGAGGGCACCGTGTCTTAGGTGATCACTAAGAAATAAACTGGTGGACTTTT	50201	0	A_51_P278868	H2-DMb1	NM_010387	ref|Mus musculus histocompatibility 2, class II, locus Mb1 (H2-DMb1), mRNA [NM_010387]	6.35184547720329	9.93850481741502	8.15214429326118	3.4896191393272e-06	0.00576292521157194	4.62267426249548
151	154	678	CAGCAGGGTCATCAGGATGTTTGGAGCCTGTCCTCTCAGGAGCTACAAAAGGAATGCAGA	22735	0	A_52_P24447	Nkg7	NM_024253	ref|Mus musculus natural killer cell group 7 sequence (Nkg7), mRNA [NM_024253]	2.13042382600242	6.92462685271594	8.03981966941805	4.01546449905534e-06	0.00624743513074064	4.50355161781762
70	88	616	CAGCTGCTGGTGTGGACCATCGAGTCATCCTGGGAGATGAGCTGCCAAAATTCTACGATG	10486	0	A_51_P369803	Psmb9	NM_013585	ref|Mus musculus proteasome (prosome, macropain) subunit, beta type 9 (large multifunctional peptidase 2) (Psmb9), mRNA [NM_013585]	2.83900460562357	12.7183870489779	8.01515834807321	4.14191437957749e-06	0.00624743513074064	4.47716526773357
159	151	206	AATGAGCCACCCCCTCCTTATCCAGGAGGTCCTACAGCCCCACTACTGGAGGAAAAAAGT	23895	0	A_52_P683178	Cdip1	NM_025670	ref|Mus musculus cell death inducing Trp53 target 1 (Cdip1), transcript variant 6, mRNA [NM_025670]	2.74233855109036	8.66795992186759	7.93344489563629	4.59229714807559e-06	0.00659860316050599	4.38913248897629
32	93	2201	GTTTCTCCTGTATAATCTTAAGTGTTCCTCTTTCCTACAGATAGCTTCTGTAATCACAGA	4828	0	A_51_P203955	Gbp2	NM_010260	ref|Mus musculus guanylate binding protein 2 (Gbp2), mRNA [NM_010260]	3.3264399407765	10.4954220963749	7.91913362850202	4.67643678788545e-06	0.00659860316050599	4.37361856633337
196	26	888	AGTGTTTTGACTCAGTTGACTGTCTCAGACTGTAAGGCCTGCATGTCTCTGCTTCGAATT	28937	0	A_52_P683598	H2-Ab1	NM_207105	ref|Mus musculus histocompatibility 2, class II antigen A, beta 1 (H2-Ab1), mRNA [NM_207105]	6.21722874038168	12.2731881227763	7.84654179671153	5.12940753605754e-06	0.00701157951381965	4.29448326308242
209	90	2609	AAGAGTTTGGTTCTCAGCGCCCATGCCAGACAACTCACAATTTCTTATAACTCCAGCTCT	31097	0	A_55_P2057936	Gm12250	NM_001135115	ref|Mus musculus predicted gene 12250 (Gm12250), mRNA [NM_001135115]	3.13315448463363	9.63698388819537	7.80812220320953	5.38795656156356e-06	0.00714181805805798	4.25229938587353
129	147	1125	TAGTAAACCAATGTATGCTTATCCCCACCTAGATTACAAATAAACGAGACTCAGACTCTG	19476	0	A_55_P1962747	H2-Ab1	NM_207105	ref|Mus musculus histocompatibility 2, class II antigen A, beta 1 (H2-Ab1), mRNA [NM_207105]	5.91226337404806	12.9913589242085	7.66181265285496	6.50782049415019e-06	0.00769365092040858	4.0897270910102
112	110	527	ATGTGAAGTCTTCCAGAACTTTCTCCAGTCACAAGCCATCATTGAGAGTTCCATCCTGCA	16742	0	A_55_P2085012	NAP030094-1	NAP030094-1	Unknown	3.09666303747914	6.61402074831072	7.69235504789203	6.25498032552504e-06	0.0076001485944199	4.04827051695557
213	164	1134	AATGTATGCTTATCCCCACCTAGATTACAAATAAACGAGACCCAGACTCTGGTTATTTGA	31822	0	A_55_P2146560	H2-Ab1	NM_207105	ref|Mus musculus histocompatibility 2, class II antigen A, beta 1 (H2-Ab1), mRNA [NM_207105]	5.94608801754122	12.9773623515912	7.57476518493237	7.29030577332289e-06	0.0081704226914276	3.99154003211645
228	112	2745	CTCTGAAGATAAATCCCTTTTACAATGTGGCAGAAGCACTGTTTAAGTGAAAACTGTTAA	33779	0	A_55_P2802778	Gbp2b	NM_010259	ref|Mus musculus guanylate binding protein 2b (Gbp2b), mRNA [NM_010259]	3.90796037817705	11.145443946302	7.56580376260656	7.37639709114172e-06	0.0081704226914276	3.98136922140098
133	71	3896	CTACTTCGTCTCTATTAATGCCTGTGAAATGTCAAGTTCAAAAGAATGAACTGTGTAAAG	19931	0	A_52_P189772	Gbp6	NM_194336	ref|Mus musculus guanylate binding protein 6 (Gbp6), mRNA [NM_194336]	3.90257587870935	7.97829096464407	7.55603677069277	7.4714669575489e-06	0.0081704226914276	3.97027076737572
49	122	0	CTTATCTTCTCTCACAAGCAAAGGGGACATTTGTGAATGGAGAATTTGTAGTATTTAAGG	7589	0	A_30_P01023338	chr1:175705225-175717250_R	chr1:175705225-175717250_R	lincRNA:chr1:175705225-175717250 reverse strand	2.05375930698279	7.79959211064533	7.52729426170482	7.75892039900625e-06	0.00827782185593491	3.93752903025179
269	124	4390	AGTTCTTCTGGCTTCACCTTCACGGTCACTACACTTAAAATGCATCAGCTACGTTCACTG	39929	0	A_66_P119948	Ciita	NM_001302619	ref|Mus musculus class II transactivator (Ciita), transcript variant 5, mRNA [NM_001302619]	5.63053644239125	9.10919313833363	7.44411631914427	8.65944632910033e-06	0.00880887212389551	3.84209362312726
111	111	0	AAATGAAGGAAAGCCACTCAACCCAGACTCAGTCAGGAGAAACTCTCTGGAACCATACTT	16743	0	A_30_P01024163	chr1:175705225-175717250_R	chr1:175705225-175717250_R	lincRNA:chr1:175705225-175717250 reverse strand	2.11958162668409	9.7683223145081	7.37428655413004	9.50180138014043e-06	0.00943287988279524	3.76118306567648
194	3	1124	GGCACTTCTGAGCCAGTCTGCTGTCATATGCTTTTTTACATTTTTCTCAAATAAACAAAT	28605	0	A_55_P2156731	H2-Eb1	NM_010382	ref|Mus musculus histocompatibility 2, class II antigen E beta (H2-Eb1), mRNA [NM_010382]	5.89680906744025	12.9181895334683	7.35849604064904	9.70416521251396e-06	0.00943287988279524	3.74278624680586
246	143	1183	CTATAAAGGCCCGCAGACAGGGACAAGGGATGCCCTACCCTTAACCTAGGCTGGACACAT	36456	0	A_51_P284608	Cd74	NM_001042605	ref|Mus musculus CD74 antigen (invariant polypeptide of major histocompatibility complex, class II antigen-associated) (Cd74), transcript variant 1, mRNA [NM_001042605]	6.22635583563106	12.2568680234461	7.30861825107835	1.03741947750914e-05	0.00945391724691765	3.68443093262992
279	145	3292	GCTGGAGAAGCAGGGTGTGAATTCTCTCCGTGTCTTAGGTCATAGACATAGATTTTCTCT	41435	0	A_51_P416295	Irgm2	NM_019440	ref|Mus musculus immunity-related GTPase family M member 2 (Irgm2), mRNA [NM_019440]	2.30611919619644	11.7252201169556	7.27471274700295	1.08577753944787e-05	0.00954756871237647	3.64454947418472
291	92	3416	TTGATGAGTCTCATGTTAATGTCTTGTTTGTATGAAGTTTAAGAAAATATCGGGTTGGGC	43101	0	A_51_P248666	Cd274	NM_021893	ref|Mus musculus CD274 antigen (Cd274), mRNA [NM_021893]	2.78365486188159	9.18621305821099	7.26301912104132	1.10300944939357e-05	0.00954756871237647	3.6307546623951
22	132	4511	GTGTATATCAGCTATTATTTAAGCTACCTTGTGATATTGTTTCCACGGTACTGAGAGATA	3383	0	A_55_P2103837	Gbp4	NM_001359079	ref|Mus musculus guanylate binding protein 4 (Gbp4), transcript variant 3, mRNA [NM_001359079]	4.14078308847969	8.03981998722125	7.2107238891734	1.18372561317809e-05	0.00995740880223772	3.56880989466907
363	88	924	GCTTTGCATTGTATATGGAAGAACTTGTGTCATCAAGTATGTATCAATGGGTAGTTAAAG	53684	0	A_55_P2016462	Cxcl10	NM_021274	ref|Mus musculus chemokine (C-X-C motif) ligand 10 (Cxcl10), mRNA [NM_021274]	4.56224401117712	8.58083654196916	7.16249425650412	1.26377279507396e-05	0.0102520291537921	3.51131326298089
264	66	279	TTTGGCCAATTGGCAAGCTTTGACCCCCAAGGTGGACTGCAAAACATAGCTGTAGTAAAA	38948	0	A_52_P343306	H2-Aa	NM_010378	ref|Mus musculus histocompatibility 2, class II antigen A, alpha (H2-Aa), mRNA [NM_010378]	5.31915695690988	8.37356322600904	7.65502367782633	1.11317727660189e-05	0.00954756871237647	3.49262664399623
198	97	1921	CCTGAGATAACAATTCCTTCACTTTCTGGTATTCCTCTTGAAATATAAACCTTGTTTGGT	29354	0	A_55_P2006494	Apol10b	NM_177820	ref|Mus musculus apolipoprotein L 10B (Apol10b), mRNA [NM_177820]	3.05033013377301	7.94002299909902	7.0394537689385	1.49534019934669e-05	0.0113832408270061	3.36302150582771
350	162	2020	TATTTGGAAGAAGTTTTCGAGAAAATATTGCGTATGGCCTGAACCGGACTCCAACCATGG	51776	0	A_51_P100327	Tap1	NM_013683	ref|Mus musculus transporter 1, ATP-binding cassette, sub-family B (MDR/TAP) (Tap1), transcript variant 1, mRNA [NM_013683]	2.74046013716979	8.39057158852295	6.96673709978636	1.65316174397067e-05	0.0120521001674608	3.27428536657525
208	12	1110	GAGGGTCTCTGGCTTCATTTTTCTGCTGTGCAGAATATCCTATTTTATATTTTTACAGCC	30667	0	A_51_P279606	Socs1	NM_009896	ref|Mus musculus suppressor of cytokine signaling 1 (Socs1), transcript variant 2, mRNA [NM_009896]	3.33154528497594	8.99967261155299	6.89725023331123	1.82066053568484e-05	0.0129726055516591	3.18872343898792
252	104	1360	AGAGAATAGCCAACGAGTCCTTGAAGAATTCTCTCGGTGTCAGAGATGATGACAACATGG	37273	0	A_55_P1981479	Irgm1	NM_008326	ref|Mus musculus immunity-related GTPase family M member 1 (Irgm1), transcript variant 1, mRNA [NM_008326]	2.11686716688785	9.86364297229593	6.75522841348505	2.22195614409731e-05	0.0149527393315545	3.0114946217187
341	164	1775	AGAGTCTGGAGCTAAGAAAAGGGTGACTTTTTGTCAGATATTGTTTCCAAAATCAATCGT	50591	0	A_51_P253481	Ces1g	NM_021456	ref|Mus musculus carboxylesterase 1G (Ces1g), mRNA [NM_021456]	-2.33398087506806	7.71096937284321	-6.55403967030975	2.95965364150407e-05	0.0180697047420784	2.75496347576222
281	68	1209	CCCCGAGAATGTTATCTAATGCTAGTCATCATTAATAGCTCCCTACAGAACTTTCATACA	41589	0	A_51_P333274	Gzmb	NM_013542	ref|Mus musculus granzyme B (Gzmb), mRNA [NM_013542]	2.55103184173575	8.28689192112648	6.5506077063739	2.97430099544978e-05	0.0180697047420784	2.75053134694871
121	77	1011	ATGGGATTTCATTATTAACTTGATCCCATCTTCAGAGCTTATTCTAAGTTTGCCTCTTCA	18160	0	A_51_P461665	Cxcl9	NM_008599	ref|Mus musculus chemokine (C-X-C motif) ligand 9 (Cxcl9), mRNA [NM_008599]	4.38924979157921	7.75862535972099	6.87310517780909	2.96380703241051e-05	0.0180697047420784	2.67950344504894
258	25	1038	AAGCGAAATTTTCTGAGGTGGAAGACTTGGCTGGAAGGCTTTGCAGATGGGCTACTGAGC	37994	0	A_66_P106556	Gm4951	NM_001033767	ref|Mus musculus predicted gene 4951 (Gm4951), mRNA [NM_001033767]	4.04038599110003	7.19424673515751	6.85240856560706	3.04469543405939e-05	0.0182439818735104	2.58783569935378
380	15	317	ACCAGAAGTCTCAAATTCTGCAGCCTTGAACCTTCACACCTGAGTTAAGAGACAGCCAAA	55898	0	A_51_P464703	Ccl8	NM_021443	ref|Mus musculus chemokine (C-C motif) ligand 8 (Ccl8), mRNA [NM_021443]	3.23682071430953	10.7403091394771	6.42398646550028	3.57244633920058e-05	0.0202942789310794	2.58568325812328
299	91	1620	GAGAAGTTGCTTCATTTATTTTTTCTCCCATTTCAATGATTGAAAAGGGTATAAGGTCCC	44278	0	A_55_P2179599	Gbp8	NM_029509	ref|Mus musculus guanylate-binding protein 8 (Gbp8), mRNA [NM_029509]	2.49636921268885	6.0618169707253	7.36457118988266	2.71646134636742e-05	0.0174740370901182	2.52099371055032
206	116	1849	TACCACCTGCCTCTGTGTTAAGAGATAACCTGTTTCTGATCCATTTGTACCAATAAAAAA	30559	0	A_55_P1998416	Ifi47	NM_001271676	ref|Mus musculus interferon gamma inducible protein 47 (Ifi47), transcript variant 2, mRNA [NM_001271676]	2.23216659810081	13.2390694961766	6.19191427868418	5.02644935180119e-05	0.0261746366126771	2.27679530991164
288	32	798	TGTTCGGACCAAAATTGACAGTGATTTGTGGAATGAGAAGAAAGCTAAACCCAGTTCCTA	42412	0	A_52_P164821	Gm12250	NM_001135115	ref|Mus musculus predicted gene 12250 (Gm12250), mRNA [NM_001135115]	2.50283206232642	7.14508359218762	6.17796126532499	5.13190938780587e-05	0.0263009163672216	2.25794345660802
304	36	1858	CTGTAAGGGTTTTAGATTCTCTGAGAGGAGTTAAAATCACTCATCTCCCCTGTCTCGATT	44765	0	A_55_P2498142	Irgm1	NM_008326	ref|Mus musculus immunity-related GTPase family M member 1 (Irgm1), transcript variant 1, mRNA [NM_008326]	2.02900137409007	11.476334476831	6.16511519892346	5.23108162395016e-05	0.0263009163672216	2.2405589586196
39	138	806	GATGAAACACAGCTAACTACAAGAAGCAAACTAGATCCTGATCTGACCAGCCATCTTCCC	6126	0	A_55_P2135526	Gzmc	NM_010371	ref|Mus musculus granzyme C (Gzmc), mRNA [NM_010371]	2.07141312835527	7.09052167525086	6.13787232463777	5.44819406643026e-05	0.0264794338726436	2.20360171227326
8	98	910	AAACTCAAGCTTCACTTCTACCCTAGATTATCATAGTAATTAAGTCCTTAGAGTTCTTCC	1139	0	A_52_P577384	Il18bp	NM_010531	ref|Mus musculus interleukin 18 binding protein (Il18bp), transcript variant 1, mRNA [NM_010531]	3.59786143218812	9.52930785188407	6.06770138114869	6.05267747565005e-05	0.0287778497978135	2.1078470702323
50	153	71	GAACCACACAGCTAAGGACAGCTGGGACACATCCAAACGTGGCTGCAGGAAGATTCCTTG	7640	0	A_66_P120380	Apol10b	NM_177820	ref|Mus musculus apolipoprotein L 10B (Apol10b), mRNA [NM_177820]	2.46793125599825	6.16726409726891	6.04282147032413	6.28376741501663e-05	0.0289331109755429	2.04550378399671
63	110	3836	GTGGACTCAGCTTTTCTGTGGGCCATAGCCCATAAGAGTCAACATCCCATCACCCTGCCC	9624	0	A_55_P2741198	Ciita	NM_001302619	ref|Mus musculus class II transactivator (Ciita), transcript variant 5, mRNA [NM_001302619]	3.17738741018665	6.35842990190659	6.29970303193196	6.37741453864662e-05	0.0290584236197376	1.97119703844764
73	130	644	AAGTACCAACTTCTCCTGTTTGTTTGTGGATCCTGGACAAGTGGCCCAGTATCACATCAT	11158	0	A_52_P577386	Il18bp	NM_010531	ref|Mus musculus interleukin 18 binding protein (Il18bp), transcript variant 1, mRNA [NM_010531]	3.68388222868024	8.68901507270143	5.91035560880714	7.68221381176399e-05	0.0323635852526412	1.89018371714676
286	43	1563	CATGGCCAGCAGCCTGTCAACAGACTATTTGTAATGTTGCTACCTTTAAATATCGATGTC	42140	0	A_55_P2035003	Ciita	ENSMUST00000230392.1	ens|class II transactivator [Source:MGI Symbol;Acc:MGI:108445] [ENSMUST00000230392.1]	2.54425780612808	6.44251256790115	6.2085536364252	7.23222055349127e-05	0.0310148815147858	1.86468600854721
260	127	765	GCACCGGCAATCCCACAATCCTGTGTACATAGACCCATTGGTATACTTGGATGCTTATTT	38466	0	A_51_P316673	2210407C18Rik	NM_144544	ref|Mus musculus RIKEN cDNA 2210407C18 gene (2210407C18Rik), mRNA [NM_144544]	2.28229352403357	13.3036071007645	5.87129754060535	8.15491950799425e-05	0.0324284081016986	1.83551923916747
270	162	2777	GTGTGTGAGTAGTGACTCTTGGAAGACAAGAGCATAAAAACGAATGTTTCTTCCTTGGTC	39996	0	A_52_P646017	Irx3os	AK084136	gb|Mus musculus 12 days embryo eyeball cDNA, RIKEN full-length enriched library, clone:D230002A01 product:hypothetical protein, full insert sequence. [AK084136]	-3.45922469585184	5.36139744179965	-24.700900211093	4.36400791996488e-07	0.00275223627120815	1.72688090417282
359	86	1537	TATCATTGTACCCACCTTGTACTCTGTTCAGGAGGCTGCCCATGGAGGACTGCCACCCCT	53107	0	A_55_P2031436	Ly6e	NM_001164036	ref|Mus musculus lymphocyte antigen 6 complex, locus E (Ly6e), transcript variant 1, mRNA [NM_001164036]	2.13172463897874	11.7426164183688	5.60681873695079	0.000122876036794309	0.0435563023942804	1.45871957845149
317	96	856	ACCTCAGTCCTGAAGAGGCCTACGACCTTGGCCGCAGAGCTATTGCTTATGCTACCCACA	46927	0	A_51_P345367	Psmb8	NM_010724	ref|Mus musculus proteasome (prosome, macropain) subunit, beta type 8 (large multifunctional peptidase 7) (Psmb8), mRNA [NM_010724]	3.07498108970545	12.414030838435	5.58523645449159	0.000127111520924055	0.0437978284893546	1.42746087383308
214	127	380	TGAACTGAAGGCCGAAGATTTCATAGTTGATGTTATCAATGTGGATTATGGGATGGAAGA	31757	0	A_52_P466090	Samhd1	ENSMUST00000160213.1	ens|SAM domain and HD domain, 1 [Source:MGI Symbol;Acc:MGI:1927468] [ENSMUST00000160213.1]	2.23885036492691	10.4543307145541	5.58498338213709	0.000127162091768736	0.0437978284893546	1.42709387995043
205	61	1885	GGAGAAGAATAGCTCATTGGGTGCAAAAATCCTTGATGGGTTTGGAGATGTATTAATTTC	30461	0	A_51_P463846	Gbp7	NM_145545	ref|Mus musculus guanylate binding protein 7 (Gbp7), transcript variant 1, mRNA [NM_145545]	2.26692971003169	8.06347436691703	5.53313358104597	0.000137985428251354	0.0453816436283514	1.35168067025251
141	26	0	TTAGTCCCAATGGTTAATGTTGCCAATAAAATGGAAGACAGCCCCTCCTCCCTCTTCCTA	21025	0	A_30_P01032356	chr14:105497388-105511063_F	chr14:105497388-105511063_F	lincRNA:chr14:105497388-105511063 forward strand	2.5199292010838	9.7689838704668	5.44328249900671	0.00015911062389313	0.0488339822651141	1.21994689875775
146	7	468	ACTGAGGGAGCTATCTTTCACAGAGTGTATTCAGTGGTATACGTGGAGCTCAGAAGTAGA	21580	0	A_52_P1020860	AW112010	NR_102366	ref|Mus musculus expressed sequence AW112010 (AW112010), long non-coding RNA [NR_102366]	2.44871961390774	12.7236095380305	5.4411701816817	0.000159646551687424	0.0488339822651141	1.21683397610742
342	113	161	TCATGAAAAATCTTTGAGAGGTTTGTTATGCTATTGTAGAAAAGGACACTGCAAAAGAGG	50500	0	A_51_P497255	Defa4	NM_010039	ref|Mus musculus defensin, alpha, 4 (Defa4), mRNA [NM_010039]	6.37504517787178	8.66795992186759	7.93344489563629	4.59229714807559e-06	0.00659860316050599	4.38913248897629
