# Supplementary material for: Persistent Cryptosporidium parvum Infection Leads to the Development of the Tumor Microenvironment in an Experimental Mouse Model: Results of a Microarray Approach
Source: Microorganisms. 2021 Dec 12;9(12):2569. doi: 10.3390/microorganisms9122569 (PMC8704780; doi:10.3390/microorganisms9122569)
Supplement: Supplementary file 1 [file microorganisms-09-02569-s001.zip › Supplementary Table S3.xlsx]

## Sheet: Results_CP93_Vs_TM93_LogFC2_Adj
Row	Col	Start	Sequence	ProbeUID	ControlType	ProbeName	GeneName	SystematicName	Description	logFC	AveExpr	t	P.Value	adj.P.Val	B
303	46	866	TCTCAGATCAAGAACGTCCATTCCTTTGATTATGACTGGTACAATGTATCCGACCAGCAA	44783	0	A_66_P139873	Gpr137b	NM_031999	ref|Mus musculus G protein-coupled receptor 137B (Gpr137b), mRNA [NM_031999]	3.89008428077283	7.03940331887104	43.4129749162436	2.26844979693416e-14	9.64522169158435e-10	21.0793997470006
104	152	1226	CCTCTTGGATCCTCTTCTAAAGCCAGAGAATATATGAACAATTATCACTAGAGTGAATAT	15643	0	A_55_P2107207	ENSMUST00000221825.1	ENSMUST00000221825.1	ens|G protein-coupled receptor 137B, pseudogene [Source:MGI Symbol;Acc:MGI:3710533] [ENSMUST00000221825.1]	4.7208298695222	8.23874476411157	31.3748474088507	1.01020793998242e-12	1.48171381623281e-08	18.6468847568815
360	137	2617	CTAACAAAATCCATTAGAGATAACAGCTCTCATGCAGAAGGGAAAACTAATCTCAAATGT	53201	0	A_51_P109508	Havcr2	NM_134250	ref|Mus musculus hepatitis A virus cellular receptor 2 (Havcr2), mRNA [NM_134250]	3.79388058352851	6.36002142373375	31.2826792744095	1.04544825811953e-12	1.48171381623281e-08	17.7573347385118
42	8	1498	CTTTGGTTTTGCTGATGTAGAACCAACAAATAAACGTTTGTGCCCTCTGTGGTGATCTGA	6191	0	A_66_P119968	Clec4a1	NM_199311	ref|Mus musculus C-type lectin domain family 4, member a1 (Clec4a1), mRNA [NM_199311]	3.19429129900031	7.49389697722228	25.9309909100095	9.26349620012797e-12	7.25958800553233e-08	16.9501634896339
352	52	1875	ATCTTGGATCCTCTTCTAAAGCCAGAGAATATATGAACAATTATCACTAGATTCTGTGAG	51870	0	A_55_P2724794	Gpr137b	XM_006516805	ref|PREDICTED: Mus musculus G protein-coupled receptor 137B (Gpr137b), transcript variant X2, mRNA [XM_006516805]	4.75406268093894	8.21598045039953	25.0766069181134	1.36590004572682e-11	7.25958800553233e-08	16.6343792708893
296	78	1110	TGGGCTTTCCGAATTCACTGGAGCCTCGAATGTCCATTCCTGAGTTCTGCAAAGGGAGAG	43657	0	A_51_P385099	Tnf	NM_013693	ref|Mus musculus tumor necrosis factor (Tnf), transcript variant 1, mRNA [NM_013693]	2.8397899434939	6.44517747719372	25.4723664614798	1.13925645333284e-11	7.25958800553233e-08	16.4787995768757
177	148	887	CGCTCGGGACAGAGACGTTCAAAGGACTGTTACAAATGAAGTAAAAATAAAAGTTTTATT	26533	0	A_55_P2811679	Cxcl1	NM_008176	ref|Mus musculus chemokine (C-X-C motif) ligand 1 (Cxcl1), mRNA [NM_008176]	5.27595809352964	6.941535523952	25.3189480672221	1.22187389137656e-11	7.25958800553233e-08	16.4255245822067
329	4	674	AACTCTGGGAATTAAGTATTTCTCCATGACTGAAGTAGACAAGCTGGGGATTGGCAAGGT	48536	0	A_51_P303160	Arg1	NM_007482	ref|Mus musculus arginase, liver (Arg1), mRNA [NM_007482]	5.34987867007524	6.94567249273133	38.6857490002473	4.95484964594908e-12	5.26688130240272e-08	16.3089596100675
102	48	1890	AAGGATGAATGTTCCTGACAAGAGTGCGAGAACTGCACATATCTAACACTTCTAGATGAA	15158	0	A_55_P2519475	Tnip3	NM_001001495	ref|Mus musculus TNFAIP3 interacting protein 3 (Tnip3), mRNA [NM_001001495]	3.83923118811316	6.84742983341591	23.9324847043577	2.34508823865252e-11	1.10789785354741e-07	16.1864321905499
67	157	0	TCACGTGTGAACCAGGCAATAAACTTAGACTTGTCTGCTTTGAATTGAATCTCATTGAAG	10310	0	A_30_P01031526	chr1:175654606-175672031_R	chr1:175654606-175672031_R	lincRNA:chr1:175654606-175672031 reverse strand	4.70427340391453	8.3074046479966	22.4815931910817	4.82925538437755e-11	1.73539222566483e-07	15.5732681709437
22	140	1255	AGGTTCCTATAATATGGATGAGAATTTTTATGAATGAAGCACCAGCACATTGCTTTGATG	3398	0	A_51_P212782	Il1b	NM_008361	ref|Mus musculus interleukin 1 beta (Il1b), mRNA [NM_008361]	6.74019216571298	7.81132535036949	22.5816826973295	4.58799393656018e-11	1.73539222566483e-07	15.5255367966033
212	163	0	ATGGGTTGCAGCTGAAGTCTGTAAGGCACAGTTACATGCAGGTACAACCCTTAAGAAACA	31528	0	A_30_P01017895	chr1:175654606-175672031_R	chr1:175654606-175672031_R	lincRNA:chr1:175654606-175672031 reverse strand	4.0002515218796	7.97274563479956	22.2576099807285	5.42043395562304e-11	1.77285716430105e-07	15.4737728149519
254	149	1569	TCAACATTTGCTGTAAGAAACAGTTCTTTGTCAGCTTCAAGGACATTGGCTGGAATGACT	37643	0	A_51_P239750	Inhba	NM_008380	ref|Mus musculus inhibin beta-A (Inhba), mRNA [NM_008380]	5.11945696355904	6.93931038826992	25.7772921111835	4.89774141159903e-11	1.73539222566483e-07	15.2705614648943
236	129	936	ACTCAGACTACCTAGCCCCCATGATACAGTACCACGTGGACGACTGATGCCTGCAAGCAC	34973	0	A_51_P422369	Odf3b	NM_001013022	ref|Mus musculus outer dense fiber of sperm tails 3B (Odf3b), mRNA [NM_001013022]	-4.17662416155318	8.65848341958111	-21.4696998164843	8.210699947916e-11	2.22510189810094e-07	15.1127938697858
183	72	213	CTTGTTCAGAGAATTGGACATCAATAGTGACAATGCAATTAACTTCGAGGAGTTCCTTGC	27279	0	A_51_P256827	S100a8	NM_013650	ref|Mus musculus S100 calcium binding protein A8 (calgranulin A) (S100a8), mRNA [NM_013650]	8.4242945810973	8.74565898306222	21.4515125761926	8.2911979707422e-11	2.22510189810094e-07	15.1042537119666
295	115	3033	TTAACATTCAGTTTGGGGTCAGAAACACTGTCGGGTGGGGCTAAGAAGAGTGGATATTCT	43722	0	A_66_P121976	Slc4a11	NM_001081162	ref|Mus musculus solute carrier family 4, sodium bicarbonate transporter-like, member 11 (Slc4a11), mRNA [NM_001081162]	4.94656758850958	7.42017799762679	21.3573702857267	8.72177019183307e-11	2.22510189810094e-07	15.0598938503544
333	137	0	TTGGGTGCAATGGATTTTTGGAGATATACAGAGCTTCCTGTGTCTCTGATGTGAACGTTA	49370	0	A_30_P01021838	chr1:175654606-175672031_R	chr1:175654606-175672031_R	lincRNA:chr1:175654606-175672031 reverse strand	4.3377879745992	7.60970962429584	21.3206077810472	8.8964303647113e-11	2.22510189810094e-07	15.0425011649505
72	42	443	GTCTAAAGGGAATGGCTTACTCAATGGCCTTTGTTCTGGGAAATGATAAGATAAATAATA	10704	0	A_55_P1998471	S100a9	NM_001281852	ref|Mus musculus S100 calcium binding protein A9 (calgranulin B) (S100a9), transcript variant 1, mRNA [NM_001281852]	9.14231661958748	9.785298818253	21.0947458077229	1.00561932769586e-10	2.37544045523891e-07	14.9347699444512
24	64	1017	CTGGGGTCTCTATGAAATCTGTTCACAGTGTCTTCCTCACTTCCTACATTATTTATTAAA	3559	0	A_51_P267783	Il11	NM_008350	ref|Mus musculus interleukin 11 (Il11), transcript variant 1, mRNA [NM_008350]	5.7453489277284	7.14380090796281	20.7085205597562	1.2436725461685e-10	2.7831427889757e-07	14.5600768773871
218	56	1643	GGAAGGGGGTAGAGGGAGGGTCTGTTCGATTCATTACTGTAAATAAAGACATCCGTTCAA	32226	0	A_55_P2076777	Mdfi	NM_001109973	ref|Mus musculus MyoD family inhibitor (Mdfi), transcript variant 2, mRNA [NM_001109973]	4.15785378759994	7.52031373041203	20.0650238513768	1.78705119173473e-10	3.62590699256586e-07	14.423854969137
41	133	1750	CTCGGGAAGAACTGATTCCCCCACGCAACTAATCCAATAAAAGCCGCCTTGCGATACGTG	6422	0	A_55_P2017929	Clu	NM_013492	ref|Mus musculus clusterin (Clu), mRNA [NM_013492]	4.95890753391943	11.4665360583818	20.0590151332399	1.79320303492572e-10	3.62590699256586e-07	14.4207750318534
198	8	292	GGACCCGGAAACAACACATTGCTGAGACTGAGTCGCCTTATCAGGAGCTTCAGGGTCAGA	29194	0	A_51_P261517	Tyrobp	NM_011662	ref|Mus musculus TYRO protein tyrosine kinase binding protein (Tyrobp), mRNA [NM_011662]	3.41208472942107	9.86906033178923	19.9500048326961	1.90888472304255e-10	3.62590699256586e-07	14.3646934383091
270	144	6559	GGCTGAATCCCAGAAAGTCAGACAACAGGCAACATTTTTTATCATGTTATCTTTAAGTAT	39968	0	A_55_P2935937	Myof	NM_001302140	ref|Mus musculus myoferlin (Myof), transcript variant 1, mRNA [NM_001302140]	3.26497709582011	9.0796570712749	19.8220935439238	2.05502497562015e-10	3.62590699256586e-07	14.2983882604119
104	8	889	ACCAACTGTCACTGTCATCAACTAAGGACTCAGAACAGATGACGGATGATGCCAGTTTGT	15382	0	A_55_P2745157	Elk3	FN434119	gb|Mus musculus partial mRNA for Elk3 transcript variant b (Elk3 gene), strain NIH Swiss. [FN434119]	2.19793981077316	6.291291419642	19.7819444251061	2.10335912399074e-10	3.62590699256586e-07	14.2774640444018
153	82	1977	TTCATTTCTCTCTGTGGCAATGAATAAGGAAAGGAAACAGGGGCATAAATTTGTTTAAAG	22899	0	A_51_P510764	Agmo	NM_178767	ref|Mus musculus alkylglycerol monooxygenase (Agmo), mRNA [NM_178767]	-3.1908961920116	7.81049763482439	-19.7586760175699	2.1319333665925e-10	3.62590699256586e-07	14.2653127514088
76	156	2212	GTAAGAACTGCCTTAGGACCTCTTCGGAACTGAAATCCAGTAATGTCCAAGTGATGGGTT	11502	0	A_52_P627357	Elk3	NM_013508	ref|Mus musculus ELK3, member of ETS oncogene family (Elk3), transcript variant 1, mRNA [NM_013508]	2.81820697178766	8.69580720188385	19.4619113052993	2.53566631253934e-10	4.14669215164847e-07	14.1087305569091
68	14	1899	GGAGTGGGGGCTTGACATGGATTGTTCTTTGAATATAAGTACCAACAAGGACACACTGCT	10046	0	A_51_P258372	Igsf6	NM_030691	ref|Mus musculus immunoglobulin superfamily, member 6 (Igsf6), mRNA [NM_030691]	3.12845640228888	7.1216397379673	19.2319570026071	2.90538476233478e-10	4.57533535961898e-07	13.9853191203265
49	122	0	CTTATCTTCTCTCACAAGCAAAGGGGACATTTGTGAATGGAGAATTTGTAGTATTTAAGG	7589	0	A_30_P01023338	chr1:175705225-175717250_R	chr1:175705225-175717250_R	lincRNA:chr1:175705225-175717250 reverse strand	5.15308237512798	7.79959211064533	18.8867153324692	3.57448715376116e-10	5.3030799113086e-07	13.7965342726621
33	161	8196	CTTCAGGATAGAGACATCAAGGAACAGACCTTCAAAACTAGGACCGGGTTTCATCTCTCA	5252	0	A_66_P102817	Col6a5	NM_001167923	ref|Mus musculus collagen, type VI, alpha 5 (Col6a5), mRNA [NM_001167923]	3.23536523026241	6.55528900191176	18.8672179048012	3.61695518304639e-10	5.3030799113086e-07	13.7309840068132
325	70	3436	TCAAATGGAACCACAAGTGTTGTGTGTTTTCATCCTAATAAAAAGTCAGGTGTTTTGTGG	48056	0	A_55_P2830788	Il10ra	NM_008348	ref|Mus musculus interleukin 10 receptor, alpha (Il10ra), transcript variant 1, mRNA [NM_008348]	2.19084288645754	6.59956281245107	18.5847635096383	4.29749780460195e-10	5.94790408375072e-07	13.6278829626021
38	128	2013	AGTCGGGAGAACCTCTCTGGAACCATACTTCTGAAAACCTGAATGCCAATGATATTTTTT	5804	0	A_55_P1975560	Ifi204	NM_008329	ref|Mus musculus interferon activated gene 204 (Ifi204), mRNA [NM_008329]	4.82983071156008	9.63684618393108	18.5700594281106	4.33653252889937e-10	5.94790408375072e-07	13.6195841703857
308	61	1346	TGATGTAAGATGCAAACCTCCTGGCCCAGAGTGCCTACTGGACAGGATTCTATTAAGTTT	45397	0	A_51_P377452	Ncf4	NM_008677	ref|Mus musculus neutrophil cytosolic factor 4 (Ncf4), mRNA [NM_008677]	3.10572977190476	9.73309001641806	18.461042261281	4.63819113011059e-10	6.15294826691002e-07	13.557803855462
270	164	1181	ATTCTTTTGGAGGAGCAACAGTTCTTCAAGCCCTTAGTGAGGACCAGAGATTCAGATGTG	40000	0	A_55_P2506130	Pla2g7	NM_013737	ref|Mus musculus phospholipase A2, group VII (platelet-activating factor acetylhydrolase, plasma) (Pla2g7), mRNA [NM_013737]	2.9495836312736	7.60974896458455	18.3658664041592	4.92015901302807e-10	6.15294826691002e-07	13.5035012352896
351	51	779	GCTTTAGGGAATTTTTGTCCCTGCCAAGGACCATGAAAAGTAGAAATAAAAGAGAAATAA	51867	0	A_55_P2744883	Tnip3	ENSMUST00000204438.1	ens|TNFAIP3 interacting protein 3 [Source:MGI Symbol;Acc:MGI:3041165] [ENSMUST00000204438.1]	3.20746166837449	6.67760983874829	18.285642943949	5.17225483797978e-10	6.23955226054105e-07	13.4574622143275
244	152	5604	CACATCACATATTACTGTAGCTCTCTATAGTGTTACGTTCAGACACCGTAGCTCTGTCCT	36184	0	A_52_P281702	Igfbp5	NM_010518	ref|Mus musculus insulin-like growth factor binding protein 5 (Igfbp5), mRNA [NM_010518]	4.23478633634461	10.1267550031022	18.2096279958728	5.42406314898767e-10	6.23955226054105e-07	13.4136108492665
56	34	986	ATGCCATTACTGAAGCAGGCCCAGAACATTGTTACGCTTGCCACATCCATCAAGGAAAAA	8314	0	A_51_P274163	Clybl	NM_029556	ref|Mus musculus citrate lyase beta like (Clybl), mRNA [NM_029556]	-2.59752857164172	10.4060289959722	-18.2079840389874	5.42965341706105e-10	6.23955226054105e-07	13.4126600283235
121	2	4297	ACCAAGAATTCCGTGTGGAGGTTGGCCCCGTCTGTTTCAAATAAGTGAACTCAACCTAAA	18028	0	A_51_P182303	Col1a2	NM_007743	ref|Mus musculus collagen, type I, alpha 2 (Col1a2), mRNA [NM_007743]	4.14110912653669	11.2489977442787	18.0102700715903	6.14969897478148e-10	6.70459104381369e-07	13.29754205965
225	141	2330	CTTCTCAGAAGCTTCTCTGTAAGGCAAAAACCAAACTTTAAACAGACTAACCTGCCCTAA	33531	0	A_51_P495540	Pea15a	NM_011063	ref|Mus musculus phosphoprotein enriched in astrocytes 15A (Pea15a), transcript variant 2, mRNA [NM_011063]	2.09969464422766	9.05184592845126	17.9532620653711	6.37603541786027e-10	6.77756624830002e-07	13.2640651501873
111	111	0	AAATGAAGGAAAGCCACTCAACCCAGACTCAGTCAGGAGAAACTCTCTGGAACCATACTT	16743	0	A_30_P01024163	chr1:175705225-175717250_R	chr1:175705225-175717250_R	lincRNA:chr1:175705225-175717250 reverse strand	5.1427953342654	9.7683223145081	17.8924208469601	6.62757292162864e-10	6.8070541288241e-07	13.2281954887542
269	32	748	AACATTAAAGGTGCCGGATACCACCCAACGTACAAATGCCACTCAGATTCATCCTACAGT	39772	0	A_51_P335146	H60a	NM_010400	ref|Mus musculus histocompatibility 60a (H60a), mRNA [NM_010400]	3.77289792898338	8.11662751944108	17.8697651698735	6.72396513113225e-10	6.8070541288241e-07	13.2148009970774
183	31	1510	TCCAGCACTTGTACCAAAGCATGATGCAAGGACTCTCCACCTGGGCACAAGTCATCTCCA	27201	0	A_55_P2208579	Onecut2	NM_194268	ref|Mus musculus one cut domain, family member 2 (Onecut2), mRNA [NM_194268]	3.22991038578524	6.39184104388754	20.3078471287964	6.11027253589222e-10	6.70459104381369e-07	13.1975254090512
55	64	1693	AAGAACGACGGGGTGCCTCCTAGGATCCCAGGACTTACTGGGGCTTTTCAGTTGTGCTGA	8365	0	A_51_P268234	Il34	NM_029646	ref|Mus musculus interleukin 34 (Il34), transcript variant 2, mRNA [NM_029646]	2.44387235193611	7.52581148824075	17.5999229134414	7.9963553120963e-10	7.28134733243038e-07	13.0536796405611
12	5	4792	CACCAAAGGCTTCGGGACTCCTGTGTGTAGCTAGTTATTAAGACACTTAAGAACTCTCGT	1599	0	A_52_P480351	Loxl2	NM_033325	ref|Mus musculus lysyl oxidase-like 2 (Loxl2), mRNA [NM_033325]	3.63425311568196	9.01579608431541	17.591713849546	8.03893753808714e-10	7.28134733243038e-07	13.0487317700342
366	5	2017	TTCCATGCTACAGTGGCTACTGAAGCTGAGTTCTTCAGAGTGAAGGTTTTTGACACAGCT	53825	0	A_55_P2173210	ENSMUST00000155076.2	ENSMUST00000155076.2	ens|interferon activated gene 203, pseudogene [Source:MGI Symbol;Acc:MGI:3840117] [ENSMUST00000155076.2]	4.6434008487041	7.51746829921139	17.5898355248829	8.04871527138991e-10	7.28134733243038e-07	13.0475992548723
266	163	1089	AGACCAGTGATACAGGCACCAATTTGGGGACCAACTCTACTTCCCTTTCTGAAAACACTT	39412	0	A_51_P312485	Fpr1	NM_013521	ref|Mus musculus formyl peptide receptor 1 (Fpr1), mRNA [NM_013521]	4.28141875646025	6.73988741563515	17.7169647438609	7.41505701461978e-10	7.16547293646861e-07	13.0079079212253
376	72	837	AGGATTTGTAAATTACCTGGAATAACATTCAATTGGAAGCCCTCGAAGTGATCCTTGATG	55404	0	A_51_P383032	Clec4d	NM_010819	ref|Mus musculus C-type lectin domain family 4, member d (Clec4d), transcript variant 1, mRNA [NM_010819]	5.29555215073078	7.76082852727617	17.4260541527601	8.95284526295474e-10	7.9305422444911e-07	12.9482909041309
346	1	1604	TGGAGACTAATATCCCTGTGACCTTCCATGGACTGTTCAAAAGATCCTGAACATATTCCA	50886	0	A_55_P2043237	Rpe65	NM_029987	ref|Mus musculus retinal pigment epithelium 65 (Rpe65), mRNA [NM_029987]	2.54472738130941	5.93307724389989	24.0724830884787	4.91074276239009e-10	6.15294826691002e-07	12.8126663184243
126	15	190	TGTGGCAGCTCCATCATGATTCCACAGGTAGTGACCAATGAGACCATCACAAAGATTTCA	18646	0	A_51_P193146	Ms4a6c	NM_028595	ref|Mus musculus membrane-spanning 4-domains, subfamily A, member 6C (Ms4a6c), transcript variant 1, mRNA [NM_028595]	2.678378558748	7.07805796762284	17.1866398250199	1.04780206347283e-09	9.09214202791865e-07	12.8011107476274
356	92	1990	CTTCTGACCTATCTACGGACCCTTAAAGCTGACATGTTAGCTCAAGATCTCTGTGCAGTT	52528	0	A_66_P112482	Tmem184c	NM_001364445	ref|Mus musculus transmembrane protein 184C (Tmem184c), transcript variant 2, mRNA [NM_001364445]	2.33124754890804	8.28291626630847	17.1466808714239	1.07588985042835e-09	9.1491521100726e-07	12.7763099167148
101	20	1974	CTTGGCAAAGCCATAGACAGACCCACCCTGCAGCTGGAAACTAATCTAAAGAGAAAAGAA	15106	0	A_52_P601383	Lilra6	NM_011090	ref|Mus musculus leukocyte immunoglobulin-like receptor, subfamily A (with TM domain), member 6 (Lilra6), transcript variant 1, mRNA [NM_011090]	3.50672827511979	7.74175120355972	16.893464644949	1.27395092726579e-09	1.06210038189048e-06	12.6175522900485
101	11	1438	CATTTCAGTCTTCCACTGAGATGCACAAATCTATTCGTGATTCTTTGACAAATTTACATG	15092	0	A_55_P1961335	Ctsk	NM_007802	ref|Mus musculus cathepsin K (Ctsk), mRNA [NM_007802]	3.92088255522131	7.67533023629907	16.8182155473895	1.34016205974431e-09	1.07002442190056e-06	12.5698355880002
60	69	1502	ACAACCCTGTAAAATGAGTCTCATGACTTCCCACCTACTTTATTATGTGTCAGAATGATT	8958	0	A_51_P120830	Mmp10	NM_019471	ref|Mus musculus matrix metallopeptidase 10 (Mmp10), mRNA [NM_019471]	6.76769587313814	7.48463336726353	16.8589652460447	1.30385665086845e-09	1.06612847958222e-06	12.5599703326236
378	160	6189	TAAAGCTGTATCTACTTAGCTCTTTTTGGAAAATAGATTGGACACATGATATGCCTCTTG	55864	0	A_52_P446364	Lgi2	NM_144945	ref|Mus musculus leucine-rich repeat LGI family, member 2 (Lgi2), transcript variant 1, mRNA [NM_144945]	4.07867369606195	7.65076865869715	16.7035955633759	1.4482739494037e-09	1.09471786675297e-06	12.4966723460664
312	139	3705	AAGGAGGCTACAGTCAGGTCACTAAAACCTTTAGCACTTAGGAAGGAAAGATACACCTCA	46129	0	A_51_P243514	Macc1	NM_001163136	ref|Mus musculus metastasis associated in colon cancer 1 (Macc1), mRNA [NM_001163136]	3.18137290467955	8.0725506151224	16.6841299543782	1.46755376196333e-09	1.09471786675297e-06	12.4841891616935
134	161	2627	GGGAACTTTTGGAAACGTGACTGCACTTTAAGTAACATCAGAGTTTGTAAATAAAGCTAG	20095	0	A_51_P445726	Pirb	NM_011095	ref|Mus musculus paired Ig-like receptor B (Pirb), transcript variant 1, mRNA [NM_011095]	3.68907935985746	8.70786588908632	16.618144398962	1.53500281891584e-09	1.12528939409453e-06	12.4417467289176
354	28	171	GGAAATTCTGCCTTCAGGCTGCCAACCTTAGGTTCCTATCCTTATTACCCAATAGCTTAC	52114	0	A_55_P2146693	Gm36107	XR_874937	ref|PREDICTED: Mus musculus predicted gene, 36107 (Gm36107), transcript variant X3, ncRNA [XR_874937]	2.05786795201542	5.92805322450828	16.7902550137976	1.36570494513941e-09	1.07002442190056e-06	12.3449748542762
227	32	3060	TATATTTTTATAGGCAAATGGTAAAGAGGTCACTGGGTTGACTTTCAGGTACTACTTTCT	33632	0	A_51_P210956	Vcam1	NM_011693	ref|Mus musculus vascular cell adhesion molecule 1 (Vcam1), mRNA [NM_011693]	3.86125145237686	8.04497776739745	16.4136762741325	1.76619356670506e-09	1.27282685191072e-06	12.3089807981437
50	50	5761	TCTGTCCTGCATCAGGGTTTCAGAGCACCACTTTCCAAAGCACAAAACAGTTTTTACCCC	7458	0	A_66_P101466	Col1a1	NM_007742	ref|Mus musculus collagen, type I, alpha 1 (Col1a1), mRNA [NM_007742]	5.12151782680085	9.07369502785374	16.291271047449	1.92242589084931e-09	1.36232710755036e-06	12.2285835435567
357	59	2583	CTCTGTAACAGGATCTTTTGTCTAGATTTCTGAGTGTACTTTAGTTCACGTTTGTATTAG	52759	0	A_51_P339793	Il1rl1	NM_010743	ref|Mus musculus interleukin 1 receptor-like 1 (Il1rl1), transcript variant 2, mRNA [NM_010743]	5.84929177467574	7.47295621172457	18.0469925297627	2.1100237588496e-09	1.44703387423429e-06	12.1461146175177
16	8	2731	TCTTTCCTGTTGTAACACTCAGGAGCAAGAATAAAAGCTCATGACGTCGCTCGTAGACTG	2231	0	A_55_P2113210	Cyth4	NM_028195	ref|Mus musculus cytohesin 4 (Cyth4), mRNA [NM_028195]	3.29517371370786	7.60736103001605	16.1051704858026	2.18931003105182e-09	1.47757576524274e-06	12.1050121577252
298	134	254	AACCATGACCTGAGGAAGTTATCTTTCCTGTCCTTCCTGAATTATATCAGAACACTGAGA	44054	0	A_55_P2169247	Gm15056	NM_001177471	ref|Mus musculus predicted gene 15056 (Gm15056), mRNA [NM_001177471]	4.56644602027851	6.97295066066497	17.818972868147	2.41024923650528e-09	1.57663672749181e-06	12.0234801192441
170	121	1267	TAGTTACATCAAATGGCTGGATCAAAACCTGTGACGGAGGAAACTCCTCAGACGCATGAA	25316	0	A_55_P2917437	Nceh1	NM_178772	ref|Mus musculus neutral cholesterol ester hydrolase 1 (Nceh1), mRNA [NM_178772]	-2.68296696345607	11.9547942914857	-15.9295787302977	2.47816173862657e-09	1.59012893675051e-06	11.9869138045701
128	96	3839	TTTTTGAAAAGTTTGAAGTTAGAACTTAGGCTGTTGGAATTTACGCATAAAGCAGACTGC	19096	0	A_51_P254855	Ptgs2	NM_011198	ref|Mus musculus prostaglandin-endoperoxide synthase 2 (Ptgs2), mRNA [NM_011198]	4.04220229799049	6.92707265623719	15.9140227585963	2.50567131781754e-09	1.59012893675051e-06	11.9763799061506
212	38	1609	TATAGATGTTTTGTTCCTGGGACAACCCTGGCTTCTGGTTAGCAGCGAGAGTAGCTGTTG	31300	0	A_51_P446469	Dok2	NM_010071	ref|Mus musculus docking protein 2 (Dok2), mRNA [NM_010071]	3.73931135369008	8.03592451095195	15.8202799496422	2.67859847408012e-09	1.6280936502112e-06	11.9126526120302
198	5	1903	GTGAGGTACGGTTAATAGCCACGCCTATATTCAACCAGAATACTTGTGAAATCAATGTCC	29188	0	A_51_P305547	Snai2	NM_011415	ref|Mus musculus snail family zinc finger 2 (Snai2), mRNA [NM_011415]	2.39155224670232	6.61950800808787	15.8192926044863	2.68048710927139e-09	1.6280936502112e-06	11.9119791296263
349	17	934	TTACAAGCAGGCCGGGATGTTTGGTTCTTCAATCACAACGACTTAGGATCACCAGTTCAA	51511	0	A_51_P328613	Fcgr3	M14215	gb|Mouse Fc gamma receptor (IgG 2.4G2 receptor mRNA, complete cds. [M14215]	3.37319223679064	9.23647618215294	15.7799388011382	2.75694966521335e-09	1.6280936502112e-06	11.8850965320858
238	53	2168	CTAGGGGCAAATAAGATTGGGAGGGGAAATCACCGCATAGTCTCTGAAGTTTGCATTTGA	35130	0	A_66_P121110	Pck1	NM_011044	ref|Mus musculus phosphoenolpyruvate carboxykinase 1, cytosolic (Pck1), mRNA [NM_011044]	-4.30090988698186	11.9832655237931	-15.7003595884746	2.91887254212415e-09	1.66593772457284e-06	11.8305036761426
293	24	845	CATCAACCTTATGGCCTACGACTTCCACAGCTCCTTGGAAAAGACCACAGGGCATAACAG	43270	0	A_51_P253074	Chit1	NM_027979	ref|Mus musculus chitinase 1 (chitotriosidase) (Chit1), transcript variant 3, mRNA [NM_027979]	2.23613219232956	6.18703787554775	15.7980068559536	2.7215554719144e-09	1.6280936502112e-06	11.8246411550263
350	67	2798	TGCATTGGAAATCCACTTAGTGCAGTATATTTTTCTAAGTTTTGGAAAGCGGGTTTTTTC	51607	0	A_51_P155152	Ank	NM_020332	ref|Mus musculus progressive ankylosis (Ank), mRNA [NM_020332]	-2.27263481342688	10.2263979070757	-15.6910029040484	2.93857638568553e-09	1.66593772457284e-06	11.8240643005451
74	158	759	GTGATCCAAAGAGCAGGGATGGGAATCTGGCTGCATATTTGGTCCTGAAAAGGGTGTCTG	11213	0	A_51_P419226	S100a14	NM_025393	ref|Mus musculus S100 calcium binding protein A14 (S100a14), transcript variant 2, mRNA [NM_025393]	3.26788539365898	11.3065641425395	15.6557204380083	3.01417984221709e-09	1.68631464093722e-06	11.7997435209901
136	35	722	GGAAAAGCGGTTTGTCTTCAACAAGATAGAAGTCAAGAGCAAAGTGGAGTTTGAGTCTGC	20161	0	A_66_P114500	Il1b	NM_008361	ref|Mus musculus interleukin 1 beta (Il1b), mRNA [NM_008361]	5.25681960232729	6.74185403647783	20.8085900545792	1.99264463416733e-09	1.38893864262558e-06	11.7753377698602
173	150	3135	TTGTGTTTCCTATGCACTTTCTTGTGGTGTTCCAGAAATTTTCATTTAATACCCATCAAG	25946	0	A_51_P251768	Adgre1	NM_010130	ref|Mus musculus adhesion G protein-coupled receptor E1 (Adgre1), transcript variant 1, mRNA [NM_010130]	2.64214879391652	7.79543710587036	15.5769306956345	3.19071206004756e-09	1.76189462443068e-06	11.7452090190505
218	66	3965	TGAATGTCTGGTGAATGGCCCACTTTCACTGAGCACAGACAGCTAGATCTGCTTCTTTTA	32244	0	A_51_P473259	Dpyd	NM_170778	ref|Mus musculus dihydropyrimidine dehydrogenase (Dpyd), mRNA [NM_170778]	-3.29471915240141	9.12650546772688	-15.4926739690681	3.39193883543873e-09	1.82559300435468e-06	11.6865466329754
209	28	1622	CTGACAATGATGGGGTTTAAACATTTGACAGCCAACTCTATTTTTATACGACTACTATAC	30989	0	A_55_P1971889	F3	NM_010171	ref|Mus musculus coagulation factor III (F3), mRNA [NM_010171]	4.61757072380191	10.3331010698566	15.4258257210465	3.56135071425422e-09	1.8271173857235e-06	11.6397497272363
165	35	1295	CGACGGCTAGACAGCTTGATAGACAGACATCTGAGTCTTCTGCTCATGGTCAGGGAGTGT	24570	0	A_55_P2148171	Ncmap	NM_001243306	ref|Mus musculus noncompact myelin associated protein (Ncmap), transcript variant 5, mRNA [NM_001243306]	2.70308412683318	6.49329642560321	15.4229108448082	3.56894298814948e-09	1.8271173857235e-06	11.637704018309
8	60	1858	CCCATGATCCCTGAGCTGGTGCCTTCTGCCCAGTAATAAATGGTCTCTTCAGATTTCCTC	1065	0	A_55_P2140107	Cyp21a1	NM_009995	ref|Mus musculus cytochrome P450, family 21, subfamily a, polypeptide 1 (Cyp21a1), mRNA [NM_009995]	3.33579322608346	7.3131132354576	15.4139152835374	3.5924839296275e-09	1.8271173857235e-06	11.6313880572188
210	42	1118	ACATTGCCCCACTGGAGAACAAGGAGAAGGAGAAACAGAAAGGTCACCCCCTCTAGGAGT	31013	0	A_66_P123218	Pmepa1	NM_022995	ref|Mus musculus prostate transmembrane protein, androgen induced 1 (Pmepa1), mRNA [NM_022995]	3.89791482571796	10.7165015853159	15.4074033499345	3.60963005716912e-09	1.8271173857235e-06	11.6268133294709
102	32	5103	CCTCTGTATCTCCTTGTCTTTTCATGGATGTGTATTAAATAAAGGAGTGTTAGATGCTGG	15130	0	A_55_P1981366	Lamc2	NM_008485	ref|Mus musculus laminin, gamma 2 (Lamc2), mRNA [NM_008485]	2.86733946808855	11.95733917772	15.3731206139845	3.70136847850459e-09	1.85151160397102e-06	11.6026935467034
285	108	277	AGCAGTTACCTGCCGCGCCTCTGATGGATTCTGCATTGCTCAAAACATAGAATTGATTGA	42254	0	A_55_P1961499	Ly6c1	NM_001252058	ref|Mus musculus lymphocyte antigen 6 complex, locus C1 (Ly6c1), transcript variant 5, mRNA [NM_001252058]	4.44813736565694	10.3951334797763	15.2975552443025	3.9126010980518e-09	1.90971916335458e-06	11.5493166320102
107	101	1111	CAAGACTTTATATAATTCACTAGATAGCATTAGTAAACTGCTGGGCAGCTGCTAGATAAA	16144	0	A_55_P2010038	Tnfsf9	NM_009404	ref|Mus musculus tumor necrosis factor (ligand) superfamily, member 9 (Tnfsf9), mRNA [NM_009404]	2.18894708030514	6.51728518702283	15.2904487461903	3.93312661728914e-09	1.90971916335458e-06	11.5442817285216
170	24	731	TGCCTTATACTCACATATATCCAATATAACCCATGGTGTTAAGCGCATCCCATCCAAGGG	25139	0	A_51_P237383	Rnase4	NM_021472	ref|Mus musculus ribonuclease, RNase A family 4 (Rnase4), transcript variant 1, mRNA [NM_021472]	-2.47037352547536	12.772094789015	-15.2837863993465	3.95247504351474e-09	1.90971916335458e-06	11.5395591371997
218	91	1759	GCCCAATGGAAGAAACAATTATTTGTCAATACCTCATCTGTGGATTGTGATTTTCTGTAA	32287	0	A_55_P2036547	Hsd3b2	NM_001359741	ref|Mus musculus hydroxy-delta-5-steroid dehydrogenase, 3 beta- and steroid delta-isomerase 2 (Hsd3b2), transcript variant 2, mRNA [NM_001359741]	-2.87502096972119	9.60377121476334	-15.0901338056136	4.56235393414884e-09	2.13172227391291e-06	11.401281070759
289	139	3232	TCCCTTATCTCTTCTCAATGCACTTTAATAATGTAACATATTACTAATAAACAAGCTATT	42895	0	A_52_P410765	Sema7a	NM_011352	ref|Mus musculus sema domain, immunoglobulin domain (Ig), and GPI membrane anchor, (semaphorin) 7A (Sema7a), mRNA [NM_011352]	3.67361918341226	9.58296764176378	15.0694322146675	4.63333801126472e-09	2.14135759674962e-06	11.3863828638533
302	158	507	AGGTCCCCATCTCCGTTAAAGACTTACTCACTGACATTTCTCTTCTTCCAGCCTCCTTTG	44688	0	A_51_P405476	Fcer1g	NM_010185	ref|Mus musculus Fc receptor, IgE, high affinity I, gamma polypeptide (Fcer1g), mRNA [NM_010185]	3.38142556865676	9.86915477650755	15.0466452222388	4.71285542068426e-09	2.154687092818e-06	11.3699577009884
14	45	1934	TCCGTTGGAAAAATATGAAAAATATGTAATGTGTGTTGAATCATGCCCCTCTGCATGCCG	1987	0	A_55_P2831118	Mmp8	NM_008611	ref|Mus musculus matrix metallopeptidase 8 (Mmp8), mRNA [NM_008611]	5.74603702536312	7.12238641571263	15.0979638070937	4.53581260820497e-09	2.13172227391291e-06	11.3492632816426
256	132	697	TAATGGAGCAAATTTTATATGCGACTATGGACCAGCAGGAAATTACCCAACGTGGCCATA	37896	0	A_51_P371051	Glipr1	NM_028608	ref|Mus musculus GLI pathogenesis-related 1 (glioma) (Glipr1), mRNA [NM_028608]	2.67076475228734	7.21370468747477	14.8777230539106	5.3504084293129e-09	2.39467385269427e-06	11.2473348256167
64	38	2103	CAATGTTCTACACTCTGGGAAATAAAGCTGATGACCCAAAGTTTTCTGTCAAAAGAAAAA	9489	0	A_55_P2079579	Pira7	NM_011094	ref|Mus musculus paired-Ig-like receptor A7 (Pira7), mRNA [NM_011094]	3.55557153652579	7.57273729090398	14.8234751511899	5.57446424974501e-09	2.42407679718272e-06	11.2076306160328
146	152	2693	CTACACATTAACTCAGAACTTGTATTCTGAGTTTAACAGTCTTTTAGATTGACGAGCAAC	21850	0	A_52_P174915	Gja1	NM_010288	ref|Mus musculus gap junction protein, alpha 1 (Gja1), mRNA [NM_010288]	2.4602192854762	6.48235987140444	14.8204773233296	5.58713812939877e-09	2.42407679718272e-06	11.2054318531918
312	102	2040	GCTGGGAACTAATCTAAAGAAAAAAGAATGCATCTTCAATGTTCTACACTCTGGGAAATA	46061	0	A_55_P2151685	Pira11	NM_011088	ref|Mus musculus paired-Ig-like receptor A11 (Pira11), mRNA [NM_011088]	3.48544747006573	7.36582333834841	14.758430206456	5.85657007772899e-09	2.51530811247433e-06	11.1598136066809
58	142	4491	AACCCTAAGCAGGCAGATCAAGTGTTCCTTGGTCTATGTTCACTGCAGCAAAGAAAACCA	8796	0	A_51_P146753	Csf2rb2	NM_007781	ref|Mus musculus colony stimulating factor 2 receptor, beta 2, low-affinity (granulocyte-macrophage) (Csf2rb2), transcript variant 1, mRNA [NM_007781]	3.57427527988678	7.28337857468386	14.7429523146066	5.92594733237585e-09	2.51965354625289e-06	11.1484012602476
18	133	6295	CATCTATGCAAAATACTTGAATGGGCCATGGTGCCTTGTTTTTTGTTGTTGTTGTTATTT	2780	0	A_55_P1983095	Adam19	NM_001291891	ref|Mus musculus a disintegrin and metallopeptidase domain 19 (meltrin beta) (Adam19), transcript variant 3, mRNA [NM_001291891]	2.37310142715693	7.64733671550053	14.6782640427403	6.22566564583713e-09	2.62088195638959e-06	11.1005624765287
92	133	361	GCCACAACAAGCTGGACAAAGACAACCTCTCCTACATAGAGCACATCTTTGAGATATCTC	13830	0	A_51_P411253	Pea15a	NM_011063	ref|Mus musculus phosphoprotein enriched in astrocytes 15A (Pea15a), transcript variant 2, mRNA [NM_011063]	2.05986401668023	7.07157903251366	14.6440456251434	6.39079969589374e-09	2.664023649703e-06	11.0751639150892
46	10	2565	TGCCTGGTCTCTTTTCCTTTTCTTAAAATGAAGCGACCCCAATAAAAGTGATCTCTGTTT	6793	0	A_55_P2059010	Rbp1	NM_011254	ref|Mus musculus retinol binding protein 1, cellular (Rbp1), mRNA [NM_011254]	4.00308453769805	9.36978211493014	14.6157336030582	6.53100962272759e-09	2.67011536681495e-06	11.0541004491837
361	32	665	TATGAGTTATAGAAGCTCCAAGGTGGGAGTAGTGTGTGAAATACCATGTTTTGCCTTTAT	53305	0	A_51_P265495	Ly6a	NM_010738	ref|Mus musculus lymphocyte antigen 6 complex, locus A (Ly6a), transcript variant 3, mRNA [NM_010738]	5.52118456029704	12.8957554746809	14.5954491249551	6.63350721017266e-09	2.68619136256506e-06	11.0389819649008
234	124	919	AAATTCTTGACATGTTTGTTAACCCAACAAGCTCATTGGCTTACTTCAATAGTTGTCTCA	34675	0	A_51_P288138	Fpr2	NM_008039	ref|Mus musculus formyl peptide receptor 2 (Fpr2), mRNA [NM_008039]	4.26977891809163	6.82336959746836	14.622298631703	6.49820408780577e-09	2.67011536681495e-06	11.0114304820778
319	158	7749	TAGTCAAAGCTTCTCTCTACCTTGTTTTCCCTCAATGCATGTAATTAAACACTTGTGGAA	47337	0	A_51_P447595	Scube1	NM_022723	ref|Mus musculus signal peptide, CUB domain, EGF-like 1 (Scube1), transcript variant 2, mRNA [NM_022723]	3.36664416431005	7.94254736784111	14.5208262579937	7.02580113340872e-09	2.75223358015962e-06	10.9831666877293
377	117	3243	CCATTTTTCCATTCTGTGTGACTACTTACATTATTGTGCCTAATGTCATTTCACTGTGAA	55783	0	A_55_P2054409	Pira2	NM_011089	ref|Mus musculus paired-Ig-like receptor A2 (Pira2), mRNA [NM_011089]	3.41755111229667	7.17452820876658	14.5153584452403	7.05551542222062e-09	2.75223358015962e-06	10.9790647212647
206	39	797	TGTTCTCTGAGGAGGAAACATCTCATGTCTCCTGATGCCTGCTCTTCAGTTTCTGTCTAG	30422	0	A_55_P2126950	Zfp467	NM_001085417	ref|Mus musculus zinc finger protein 467 (Zfp467), transcript variant 4, mRNA [NM_001085417]	-2.51862822435176	10.7138534951964	-14.4825567159556	7.23664830993456e-09	2.77202747288385e-06	10.9544215680442
228	11	3007	ATGGATTTCAGGTTACTCTTGACTGTGGTCCAGGCTCCATACAAAATGAAAGAAAATAAT	33595	0	A_51_P464918	Mefv	NM_019453	ref|Mus musculus Mediterranean fever (Mefv), transcript variant 3, mRNA [NM_019453]	2.86380851856007	6.28178383389707	14.4879324795067	7.20662204283671e-09	2.77202747288385e-06	10.9438025255008
307	153	553	TGTGGATTTCCAAGCTGTGTGGGCCTTCTCCTATCAGGGGCCTTTAAGATACTGATTAAA	45567	0	A_55_P2498533	Riiad1	NM_025506	ref|Mus musculus regulatory subunit of type II PKA R-subunit (RIIa) domain containing 1 (Riiad1), mRNA [NM_025506]	-2.86582436977808	8.27823719788668	-14.4039876571941	7.69126931777206e-09	2.9198667868067e-06	10.8951479931569
161	130	3015	CCGTCATCTCCGGATTGAAACAGATTAGTTGTTGAAATTATGACTAAACACTATTCACTA	24148	0	A_55_P2025765	Adam8	NM_007403	ref|Mus musculus a disintegrin and metallopeptidase domain 8 (Adam8), transcript variant 1, mRNA [NM_007403]	4.89953323358113	8.20963706257222	14.3710244486932	7.89111057290014e-09	2.96922239335523e-06	10.8701759731254
202	48	2210	TGTGTCCTCAAATGGTCCTTGCATAGCAAGCTCAGCTCTGCTTAGAGATGCTGCAATAAA	29853	0	A_51_P255875	Padi4	NM_011061	ref|Mus musculus peptidyl arginine deiminase, type IV (Padi4), mRNA [NM_011061]	4.16675705992492	6.94643852011648	14.2906418522931	8.40234703060433e-09	3.1066034208197e-06	10.8090204742641
323	94	1895	GCAAATGGAAAACGGAATAATTGAAGCCCATTCACTGATGGATATGTTTTTGTTAGACTT	47798	0	A_52_P232580	Dyrk3	NM_145508	ref|Mus musculus dual-specificity tyrosine-(Y)-phosphorylation regulated kinase 3 (Dyrk3), mRNA [NM_145508]	2.58839600868983	7.09482590722946	14.1966459041174	9.04597969777556e-09	3.31574147215275e-06	10.7370368175088
267	50	1044	GCCAATGGTTATACATATGATAATACTGGCACATGTGTAAACTTACTTGGTCATTGTCAT	39500	0	A_51_P147274	Clec4a3	NM_153197	ref|Mus musculus C-type lectin domain family 4, member a3 (Clec4a3), transcript variant 1, mRNA [NM_153197]	2.7299609969501	6.36283615835463	15.5638923862025	9.86053624002974e-09	3.49383450324854e-06	10.6985430994234
182	129	550	CTACAAAAGTAATTTCTCTATCCCAAAAGCCAACCACAGTCACAGTGGGGACTACTACTG	27084	0	A_52_P408757	Fcgr3	NM_010188	ref|Mus musculus Fc receptor, IgG, low affinity III (Fcgr3), transcript variant 1, mRNA [NM_010188]	2.74091126832314	7.4267300906912	14.1243481609531	9.57725149610352e-09	3.45097590137988e-06	10.6813213481882
258	120	3156	GTGTATGTTTAATGTTTAACAGTTTCCCAGAAGCTAACGGAAAGTCTTCCAGCACAGAGA	38162	0	A_55_P2909924	Slc35e3	NM_029875	ref|Mus musculus solute carrier family 35, member E3 (Slc35e3), mRNA [NM_029875]	-2.46580987803508	8.59249960922357	-14.1133684237759	9.66084117355527e-09	3.45184290637308e-06	10.67283324293
176	81	1095	CCAAGAAGCGATTCTTCAGAATTTTACACTTTCTCTGCCCCAAACATTCCATTAGCGCAA	26123	0	A_51_P181517	Fcgr4	NM_144559	ref|Mus musculus Fc receptor, IgG, low affinity IV (Fcgr4), mRNA [NM_144559]	4.14404266646081	7.43866884980787	14.058005309189	1.00945048930363e-08	3.51810043890992e-06	10.6299259175187
86	83	2213	ACAAGTGACTCACCCCTAGGACAGCCCTATGTACATAGCTAGTTTTGTAATCTCAGAAGC	12847	0	A_55_P2011802	Pdk2	NM_001361915	ref|Mus musculus pyruvate dehydrogenase kinase, isoenzyme 2 (Pdk2), transcript variant 2, mRNA [NM_001361915]	-2.52718088371795	9.56401655734817	-13.9723288094094	1.08076113953463e-08	3.67623063134984e-06	10.5631686828569
235	14	1774	CTGATCTGTAAGTACATTGGAAAGGAAAGAAAAAGGACCTCGTGTCTGGTGAGAAAATGA	34767	0	A_55_P2074281	Nr2f1	NM_010151	ref|Mus musculus nuclear receptor subfamily 2, group F, member 1 (Nr2f1), transcript variant 1, mRNA [NM_010151]	2.36305970125598	6.69774919324384	13.9565130950858	1.09451030776447e-08	3.69345109332045e-06	10.5507977905199
10	10	2172	TTTATCCAGCTGTCATGTCTGGTTCAGTATCTACAGACTGTGTGTCCTCTCATTACCACA	1289	0	A_52_P106620	Tnfrsf11b	NM_008764	ref|Mus musculus tumor necrosis factor receptor superfamily, member 11b (osteoprotegerin) (Tnfrsf11b), mRNA [NM_008764]	2.83496781616427	6.88730781768126	13.9198258312533	1.12713678562916e-08	3.77360070772963e-06	10.5220439240697
333	149	1956	GAACCCCACATATCCAAGGCTTTGTAAAAACAACTATGCATGGCTTACTTGATAAATTTT	49392	0	A_55_P2830823	C5ar1	NM_001173550	ref|Mus musculus complement component 5a receptor 1 (C5ar1), transcript variant 2, mRNA [NM_001173550]	2.43250383885217	6.29390079281305	13.8694542427498	1.17365568854567e-08	3.8909922911612e-06	10.4729632514686
82	106	3865	GTAAAGGAGCTTTCCACATGAACTCACAATTTTCTTGAAATAAACTTCTTAACCAACTGC	12294	0	A_55_P2002103	Arhgap45	NM_001142701	ref|Mus musculus Rho GTPase activating protein 45 (Arhgap45), transcript variant 1, mRNA [NM_001142701]	2.5798940715327	8.01877570671816	13.8314952384812	1.21008070614726e-08	3.8909922911612e-06	10.4524831398891
129	88	848	CGCAGGATCCTTTGCTGCTTGAGCAACCTGCAAAACATCGAAACACCTACCAAATAACAA	19374	0	A_51_P147942	Igf1	NM_010512	ref|Mus musculus insulin-like growth factor 1 (Igf1), transcript variant 1, mRNA [NM_010512]	3.18969207563913	8.97997883299691	13.8157237285586	1.22557229683776e-08	3.8909922911612e-06	10.4400135034762
359	86	1537	TATCATTGTACCCACCTTGTACTCTGTTCAGGAGGCTGCCCATGGAGGACTGCCACCCCT	53107	0	A_55_P2031436	Ly6e	NM_001164036	ref|Mus musculus lymphocyte antigen 6 complex, locus E (Ly6e), transcript variant 1, mRNA [NM_001164036]	5.25250429510595	11.7426164183688	13.8150298397936	1.22625877140949e-08	3.8909922911612e-06	10.4394645393114
362	161	883	AACATGAAAGAATCCTGAAAGGAAGAGGCCACTGGAGGGAGTCAGGCTTAAGGCTAATGG	53529	0	A_51_P381260	Fxyd5	NM_008761	ref|Mus musculus FXYD domain-containing ion transport regulator 5 (Fxyd5), transcript variant 2, mRNA [NM_008761]	2.94024902289927	8.80794837984743	13.7969203081358	1.24432246562107e-08	3.89576988399522e-06	10.4251270195999
349	42	1715	TGTCACATGGTATGTGTTCAGTTGGAGCCATGTCATAATAAACATAGCCAGGGGTCACTG	51559	0	A_55_P2030030	Adssl1	NM_007421	ref|Mus musculus adenylosuccinate synthetase like 1 (Adssl1), mRNA [NM_007421]	3.02625740107081	7.32867505327396	13.7866175550551	1.25472723673535e-08	3.89576988399522e-06	10.4169613343336
359	11	3269	CAATGCAATAATGGGGCTCCAAGCACATGAGACTTGTGTTCTACACTCAGACTTCTGGAA	52976	0	A_51_P493117	Slc16a9	NM_025807	ref|Mus musculus solute carrier family 16 (monocarboxylic acid transporters), member 9 (Slc16a9), mRNA [NM_025807]	-3.59468096828644	8.95182886110322	-13.7861006705287	1.25525170890036e-08	3.89576988399522e-06	10.4165514957124
332	160	1068	AGCTCTCCTTTTGTGGGAGACACTGTAAACAACACCAAAGGAAAAGAATAAAATCGTTGT	49107	0	A_52_P515247	Arhgdib	NM_007486	ref|Mus musculus Rho, GDP dissociation inhibitor (GDI) beta (Arhgdib), transcript variant 1, mRNA [NM_007486]	3.059675281999	8.83438172380593	13.7403526324394	1.30262260828804e-08	3.94687099169227e-06	10.3802133870052
120	15	2086	GTAGAAGCCTATTGAAATATCAGTCCTATAAAGACCATCTCTTAATTCTAGGAAATGGTG	17756	0	A_55_P2066578	Ifi204	BC010546	gb|Mus musculus interferon activated gene 204, mRNA (cDNA clone MGC:18551 IMAGE:4018506), complete cds. [BC010546]	4.37745264386285	8.15072550357773	13.7398301609832	1.30317463983847e-08	3.94687099169227e-06	10.37979764588
348	132	1135	CTTAGTCTGTTGTTTCATGCAAACACCGTTGTAACCAAAAGCTTCTGCACTTTGCTTCTG	51424	0	A_51_P358765	Spp1	NM_009263	ref|Mus musculus secreted phosphoprotein 1 (Spp1), transcript variant 4, mRNA [NM_009263]	5.09352096229418	8.24152948234589	13.7223481295578	1.32179220548204e-08	3.94687099169227e-06	10.3658772206266
182	133	2786	GTAGCCAAATTTCAGGTGAGAATGTGCTTCAATGTCACTGCCGCTGATTTGTTTGGTTAT	27091	0	A_51_P173043	Egr2	NM_010118	ref|Mus musculus early growth response 2 (Egr2), transcript variant 1, mRNA [NM_010118]	2.62400345066365	6.52261154027128	13.7048601032796	1.34070388287483e-08	3.94687099169227e-06	10.3519333083871
348	80	578	CTTGCAGAGCAAGGAGCTTAGACCAACTGAATATCATTACTACCAATTCTTGGACAGGAA	51327	0	A_55_P2622800	Ms4a6b	NM_027209	ref|Mus musculus membrane-spanning 4-domains, subfamily A, member 6B (Ms4a6b), mRNA [NM_027209]	2.13140078447904	6.27942539585909	13.6973096298286	1.34895915915376e-08	3.94687099169227e-06	10.3459072156488
319	23	5440	GTTGACATATCAAGTTAACCCACTGAAGGGCTTCAGGTTTCATTTTTTAATCTTCTCAAA	47089	0	A_55_P2299524	Scube1	NM_001271472	ref|Mus musculus signal peptide, CUB domain, EGF-like 1 (Scube1), transcript variant 1, mRNA [NM_001271472]	3.43793761257313	7.17702390030438	13.6937188279855	1.35290439319261e-08	3.94687099169227e-06	10.3430401407716
207	89	1092	CCATCTCCAGAGTGGGAAGGCCCAGTCTTGTGTGAGCTCTAGTAAAGTGTTATCCATACT	30797	0	A_55_P2031692	Gstm6	NM_008184	ref|Mus musculus glutathione S-transferase, mu 6 (Gstm6), mRNA [NM_008184]	-2.43433478508228	8.90791516888421	-13.6927008889914	1.3540250741274e-08	3.94687099169227e-06	10.3422272236182
252	146	1801	CAGGCTCAGCAGCAGCAATTTCTCGTAAACTCTGTCCTAAGCCTGGTCCTTCTTCATCTG	37345	0	A_55_P2187121	Gpr137b-ps	NR_003568	ref|Mus musculus G protein-coupled receptor 137B, pseudogene (Gpr137b-ps), non-coding RNA [NR_003568]	3.24937066051274	7.90714782246314	13.6923203145439	1.35444431790451e-08	3.94687099169227e-06	10.3419232838616
154	125	1955	TTTAGTGTGATCCCAACTGTCAGTGCCAGTGCACAAGGGTGTAATAAAAACTTGTCAGCC	22976	0	A_55_P1952220	Pnpo	NM_134021	ref|Mus musculus pyridoxine 5'-phosphate oxidase (Pnpo), mRNA [NM_134021]	-2.24478964846552	13.4968633957125	-13.6886761339361	1.35846588129114e-08	3.94687099169227e-06	10.3390124663399
222	65	530	ATGAGAAAGAGGAGTAGACAGGCTGAGGTCACCTCAATAAACTCTGTGCCTGAACTAGAA	32819	0	A_51_P246345	Myl7	NM_022879	ref|Mus musculus myosin, light polypeptide 7, regulatory (Myl7), mRNA [NM_022879]	2.60513142057423	10.8836506511027	13.6736908836583	1.37513902733797e-08	3.9506443448232e-06	10.3270343029182
370	41	3651	GAGAGGTGTCTGGGACTCACTGTCAAAGAATTATTATCCCAACATCTTTACACATTAAAG	54469	0	A_66_P118819	Atg9b	NM_001002897	ref|Mus musculus autophagy related 9B (Atg9b), mRNA [NM_001002897]	2.97436002836574	6.42330811553886	13.6193469413697	1.43748319584025e-08	4.04770516582327e-06	10.2760681040144
267	149	469	ACACAAGAAGCTGACGGCACTGATGGAGGACACTATGACGGAAGTAAAGGCTTACAAAAA	39686	0	A_55_P2736230	Apoe	NM_001305843	ref|Mus musculus apolipoprotein E (Apoe), transcript variant 3, mRNA [NM_001305843]	3.10716927917016	10.6819270269863	13.6016580397137	1.45842933184202e-08	4.06906395081567e-06	10.2692629999108
47	155	1043	TCCCTAAACACAGCTCCTCTGGTGGCTGAGGACAGCCAGTAAATACATATTTCTTGAGAA	7355	0	A_51_P484020	Cd300c2	NM_134158	ref|Mus musculus CD300C molecule 2 (Cd300c2), mRNA [NM_134158]	3.16001333730538	7.38786100738491	13.5968258809519	1.46420843499329e-08	4.06906395081567e-06	10.2653760517756
226	71	1650	GAACAAACTTTCAGCCTCATTCTTATTTATGAACCACCTTCTAAACACTTGACTTGATTC	33411	0	A_55_P1975080	Ugt2b5	NM_009467	ref|Mus musculus UDP glucuronosyltransferase 2 family, polypeptide B5 (Ugt2b5), mRNA [NM_009467]	-4.64657332878517	9.8114154556274	-13.5720629551607	1.49421475079128e-08	4.11257822169834e-06	10.2454341985951
273	88	2071	TCTTTCAATGTTCTACACGCTGGGAAATAAAGCTGATGACCCAAAGTTTTCTGTCAAAAG	40449	0	A_55_P2040838	Gm14548	NM_001166672	ref|Mus musculus predicted gene 14548 (Gm14548), mRNA [NM_001166672]	3.43399579034785	7.37574305892662	13.5679917676573	1.49921123347972e-08	4.11257822169834e-06	10.2421519763382
211	149	2478	CATCTCAAGTCAATGCCACTTGGATGCCATTCACTCCCAAGTGTCCTTACATAGGATGAA	31501	0	A_51_P335460	Scin	NM_009132	ref|Mus musculus scinderin (Scin), transcript variant 2, mRNA [NM_009132]	-3.98066197051269	11.4110319733975	-13.5186632448364	1.56120598233944e-08	4.20132387108169e-06	10.202300784763
16	57	4803	CACACATTTAATATATGACTGCTTCCTGTGTAGTAGGGGACATTTCATTTGGTGTTAAAT	2323	0	A_55_P2911063	Lox	NM_010728	ref|Mus musculus lysyl oxidase (Lox), transcript variant 1, mRNA [NM_010728]	3.99432224656331	7.05175020961543	13.4696542500955	1.62554934284413e-08	4.32116498557692e-06	10.1625568228819
271	36	1024	GGAAGTGAGGATATGTATTGCCCAAGGGATTAAATAAACAAAAGAAAAGAAAAGAGAAAA	40067	0	A_66_P118644	Basp1	NM_027395	ref|Mus musculus brain abundant, membrane attached signal protein 1 (Basp1), mRNA [NM_027395]	4.0878248633002	8.17490293498979	13.4692703111622	1.62606457746491e-08	4.32116498557692e-06	10.1622448706516
103	3	7966	GAAACCCAAAATGTGTTCTGTTCTCCTCAGTCCACTTTAGCTCCAATATTTTACAATAAA	15373	0	A_55_P2504985	Col5a1	NM_015734	ref|Mus musculus collagen, type V, alpha 1 (Col5a1), mRNA [NM_015734]	3.79070786886803	8.39333401223204	13.4583444450587	1.64080092693876e-08	4.32660069668872e-06	10.1533636592277
279	151	3160	GGACTGTGAGGTGGGTTTATGTAGTGACTTCAGTCAGCAAATAAAACAAAGTAGCCAATC	41446	0	A_55_P1956083	Gpr68	NM_175493	ref|Mus musculus G protein-coupled receptor 68 (Gpr68), transcript variant 1, mRNA [NM_175493]	2.22812956145914	6.37116636285916	13.434589380855	1.6733407802223e-08	4.36495562173447e-06	10.1340281046277
48	12	1994	GCCTGGAATGACTGAATTCAATCTATAGCTGTGATTTAAGTGGAAACTGTTAGAATAGTA	7104	0	A_55_P2066230	Hck	NM_001172117	ref|Mus musculus hemopoietic cell kinase (Hck), transcript variant 1, mRNA [NM_001172117]	3.64732951298281	8.05364031265585	13.4030478275481	1.71762786399535e-08	4.41424241828434e-06	10.1082995425601
126	34	1839	GGTGAGGACCATAGTTGTGTCATTCTGTTTTGCTATTGAAAATCATTTTAAAAAGAAGCC	18683	0	A_55_P2914891	Ccn4	NM_018865	ref|Mus musculus cellular communication network factor 4 (Ccn4), transcript variant 1, mRNA [NM_018865]	4.00775846173654	7.88561680138102	13.399721197232	1.72237200841026e-08	4.41424241828434e-06	10.1055823216019
256	93	1820	AATTCAAACTCCGAGAGCAGATGGAACAGCATCTAAAACTGTGAAGCAAAGGAGGGTCCT	37830	0	A_55_P2167501	Acsf2	NM_153807	ref|Mus musculus acyl-CoA synthetase family member 2 (Acsf2), mRNA [NM_153807]	-2.03532431351316	7.26173046512602	-13.3990151677889	1.7233807037682e-08	4.41424241828434e-06	10.1050055401712
15	115	2659	TGTGTCTATCTCTATGGAGTCCCTACAAACAATGACCAATAAACAATGGTAAGGCGTACC	2432	0	A_55_P2019601	Csprs	NM_033616	ref|Mus musculus component of Sp100-rs (Csprs), mRNA [NM_033616]	4.63373036773889	7.34002950973195	13.3788448136323	1.75246894274849e-08	4.46186987884568e-06	10.0885142595917
57	164	448	TGGGACTTGGACCAACATTCAACCTGGGGTGAAGCCTCACAACTGGTAGGCTGAGCTCCT	8832	0	A_52_P244803	D630033O11Rik	NM_001243261	ref|Mus musculus RIKEN cDNA D630033O11 gene (D630033O11Rik), mRNA [NM_001243261]	-3.37564567313949	9.13834794405763	-13.3490693742645	1.79638214515896e-08	4.51954866449786e-06	10.0641225297641
326	22	0	GAGATCAAGGTGGAAATGCATCTGCTGACAGATGGTATCTCTACAACTTCTCTTTGGTCT	47966	0	A_55_P2547810	A_55_P2547810	A_55_P2547810	Unknown	2.18880912691381	6.06447250965425	13.3646469383559	1.77326181965697e-08	4.48793567321397e-06	10.0550909745369
201	8	1202	ATCCATAACTGTATCATGAAAGGTTCATGGTCACAGTGGAGTACCTGGAGTCTGTGCACA	29784	0	A_55_P2814119	Cfp	NM_008823	ref|Mus musculus complement factor properdin (Cfp), mRNA [NM_008823]	2.79293080526051	7.18350238568814	13.2980062553814	1.87448126968604e-08	4.63378308754539e-06	10.0221602692782
91	15	1063	CCGCAATGTGTAAAACCAAGAACACTCCCCCATTACAGCAACTCTCTTGCTTTGAGGCAA	13619	0	A_66_P112573	Isg20	NM_001291220	ref|Mus musculus interferon-stimulated protein (Isg20), transcript variant 4, mRNA [NM_001291220]	2.16225551074775	11.6866760749232	13.2891498965244	1.88839597378097e-08	4.64119701787242e-06	10.0148653452742
264	50	2673	TGGAGTCCCTACAAACAATGACCAATAAACAATGGTAAGGCGTACCAATAACAACCAGCA	38922	0	A_55_P1973417	Csprs	NM_033616	ref|Mus musculus component of Sp100-rs (Csprs), mRNA [NM_033616]	4.41424408423289	7.12931308139852	13.274604566938	1.9114915006511e-08	4.66178641874315e-06	9.99826040600812
34	118	3790	GGAAAGTTCAATCTATATTCCCAAGCCATAGTCACTCATATTTTGCTCTAGAATAAACTC	5171	0	A_55_P1966194	Plek	NM_019549	ref|Mus musculus pleckstrin (Plek), mRNA [NM_019549]	3.97008768471293	8.01128261669283	13.2576376422818	1.93881813824894e-08	4.68389820569357e-06	9.98886798490873
69	46	2286	CATTCAGTACGTGTTCTGTTATCTAGATTATTGCCAGTGTGAAATGTGCATGTGTACATA	10410	0	A_51_P270904	Plekhs1	NM_172641	ref|Mus musculus pleckstrin homology domain containing, family S member 1 (Plekhs1), transcript variant 1, mRNA [NM_172641]	3.56508757218845	7.22388132110897	13.2292056903147	1.9855603370912e-08	4.76971977247349e-06	9.96535687395712
371	142	2717	CCCTTTGATGGATTTACCTCCCACTGCTGGCTCAGCTAACTGAATAAATTTCATTTTTCC	54941	0	A_55_P2802769	Shpk	NM_029031	ref|Mus musculus sedoheptulokinase (Shpk), mRNA [NM_029031]	-2.08459759185292	10.0094954402236	-13.2155272420882	2.00847993569821e-08	4.79767181943553e-06	9.95402718170916
86	3	3514	TCTCTCCGCTGGATCTTTACTTTTGCAGGGGTCGAGTGTGATGCATTGAAGGTTAAAACT	12704	0	A_51_P437426	Nrros	NM_146069	ref|Mus musculus negative regulator of reactive oxygen species (Nrros), transcript variant 1, mRNA [NM_146069]	2.65120716147961	7.61200153124228	13.2063853343224	2.02395726205142e-08	4.80763345391979e-06	9.94644828910058
101	63	1649	AGCATCAACTGTCCTGTCAAGCACAAAAAATGAAGAAGAAAATAATTACCCAAAAGATGG	15184	0	A_65_P17218	Mndal	NM_001170853	ref|Mus musculus myeloid nuclear differentiation antigen like (Mndal), mRNA [NM_001170853]	3.44090109729293	8.1611239264202	13.1372882694066	2.14518877292453e-08	5.06729341310989e-06	9.88898908900661
253	155	738	TATAGTCAATGTACTGGACTCTCCCAGGGAAGTTCGAGCCAATGTACTGGACCCAAAAAT	37654	0	A_51_P114616	Batf	NM_016767	ref|Mus musculus basic leucine zipper transcription factor, ATF-like (Batf), mRNA [NM_016767]	2.25084267127488	6.40270835515143	13.1229334991472	2.17134481993291e-08	5.10074090600704e-06	9.87701295862361
285	124	1011	TATTTTACCAGAAGAAGTATGGAATCTCTCTTTGCCAAGCCATCCTGGATGAAACCAAAG	42284	0	A_51_P283590	Anxa1	NM_010730	ref|Mus musculus annexin A1 (Anxa1), mRNA [NM_010730]	2.88063356757702	12.7188848471164	13.1139574286978	2.18787506584914e-08	5.11133296290327e-06	9.86951739705056
58	16	1830	TCTAACGCTTTACATAAATGCCCTTTTAGCTTCTCTATTTCGACACAACTGTGATTACCT	8576	0	A_51_P381618	Pla1a	NM_134102	ref|Mus musculus phospholipase A1 member A (Pla1a), mRNA [NM_134102]	3.09879355832064	7.35364987879973	13.0647370998986	2.28096727792069e-08	5.27089389619075e-06	9.82832135192864
283	164	1242	GCCATCATGAATACCTCATGTGTTATCAGAAGCTTCTCAGAATTTTGGGAATATACTTTA	42062	0	A_55_P1957459	Lilrb4a	NM_001291894	ref|Mus musculus leukocyte immunoglobulin-like receptor, subfamily B, member 4A (Lilrb4a), transcript variant 2, mRNA [NM_001291894]	4.08120342298945	8.38567077842605	13.0178256409269	2.37368273978794e-08	5.3980157374639e-06	9.78890902623091
368	148	3101	GGCTACACAGAGAAACCATCTTAAAGACTAAAAATAATAAACATGAGACTGTAAACTGGG	54364	0	A_55_P2716641	Cd276	NM_133983	ref|Mus musculus CD276 antigen (Cd276), mRNA [NM_133983]	2.38893119761922	7.7872318799018	13.0176360607467	2.37406557752005e-08	5.3980157374639e-06	9.78874945619258
72	90	1350	GGAGCTCCATCATCCCAAGCAGTGGCCTTGTCAGGAACTCTGGCTTTGCTCCTAGGAGAT	10792	0	A_51_P172853	Cd14	NM_009841	ref|Mus musculus CD14 antigen (Cd14), mRNA [NM_009841]	2.6186796666398	10.9382298665207	13.0066258347829	2.39641434932835e-08	5.4198479637815e-06	9.7794780342882
284	90	2036	CTGTAGGCTATCTCATTTTCTCGCTTCACTCTGCAAGGTTTATAACATGATGAATTTAAA	41931	0	A_55_P2010152	Sell	NM_001164059	ref|Mus musculus selectin, lymphocyte (Sell), transcript variant 2, mRNA [NM_001164059]	3.64818763401335	6.51501794116789	12.9953024199631	2.41963591971622e-08	5.44341268097428e-06	9.76755365103484
107	150	2970	GCCTTGGGTGGTTCTCTGACACTGTTAAAGAAAGCTGTTAGATGACTGACTACCCAAGAT	16233	0	A_51_P494597	Themis2	ENSMUST00000045154.5	ens|thymocyte selection associated family member 2 [Source:MGI Symbol;Acc:MGI:2446213] [ENSMUST00000045154.5]	2.82243522576649	7.51862683415571	12.9835039376536	2.4440903710361e-08	5.46948834137284e-06	9.75998147241518
380	130	2957	TATTGTAACGAACTGAGGCTGAAAACAAAGCTGGAGAGAAGGCTGGCAAGGCAATGTACA	56107	0	A_55_P2135200	Slfn10-ps	NM_001355513	ref|Mus musculus schlafen 10, pseudogene (Slfn10-ps), transcript variant 2, mRNA [NM_001355513]	2.41454206582688	6.95430142054253	12.9668824636984	2.47899507123862e-08	5.4957821181672e-06	9.74594412709194
332	146	2842	TCCCTACAAAGCAGCTGGAGGAACCTGATAAAACATGCATTGTTTTGTCCCTTTCCCATG	49080	0	A_55_P1974577	Nfam1	NM_001271411	ref|Mus musculus Nfat activating molecule with ITAM motif 1 (Nfam1), transcript variant 1, mRNA [NM_001271411]	2.36117097121972	6.43681906830888	12.9656092305955	2.4816909303796e-08	5.4957821181672e-06	9.74486808296523
257	55	2226	TTTGCAGGCAAAACCCAACAGAAAGGCTGGGAAATCTGAAGAACGGGATCAACGACATTA	38047	0	A_51_P273433	Prkg2	NM_008926	ref|Mus musculus protein kinase, cGMP-dependent, type II (Prkg2), mRNA [NM_008926]	-3.08149126701925	11.5196326134544	-12.952509694971	2.50961151261382e-08	5.5288171971413e-06	9.73379102205785
14	162	4648	TTTTCCTTTGCATTCACCTTTCAAACTTAGTTTTTACCTTTGACCAACTGAACGTGACCA	2212	0	A_52_P525107	Col1a1	NM_007742	ref|Mus musculus collagen, type I, alpha 1 (Col1a1), mRNA [NM_007742]	4.8914237696137	9.94258324494616	12.9177923967747	2.58526194287304e-08	5.63706423328303e-06	9.70437830520773
173	39	1142	AGCAGAGTACAGCTAGACTTGCCTGAAATCTCAGCTTTGGTAGATCCTAATAAACATCTG	25756	0	A_55_P1958165	Ms4a7	NM_001276398	ref|Mus musculus membrane-spanning 4-domains, subfamily A, member 7 (Ms4a7), transcript variant 3, mRNA [NM_001276398]	2.95636008705234	9.48813281561632	12.8977373779421	2.63008149216056e-08	5.68187591303115e-06	9.68735073009666
266	18	4621	ACATCGCACCCATGGACATTGGAGGGGCTGAACAGGAATTTGGTGTGGACATAGGGCCTG	39149	0	A_51_P317141	Col2a1	NM_031163	ref|Mus musculus collagen, type II, alpha 1 (Col2a1), transcript variant 1, mRNA [NM_031163]	3.80353718144105	7.54454846623415	12.8966481169817	2.63253969958639e-08	5.68187591303115e-06	9.6864251266056
131	46	810	AAGACTCTTGAATCCTGTTACCCCTTTCCTCATTAACTCGTAAGGAATTATGCTTTAATG	19591	0	A_55_P2094925	Srgn	NM_001358965	ref|Mus musculus serglycin (Srgn), transcript variant 2, mRNA [NM_001358965]	4.2215293681873	9.32533912652124	12.875191207261	2.68147196053331e-08	5.7582578934301e-06	9.6681757544415
16	50	2903	GAAGAATTACAGGCCAGGCTGTCTAGTGTAATCGCTAACCAAGACCCTATTGCTGTATAA	2310	0	A_55_P1985433	Nrg1	NM_001364427	ref|Mus musculus neuregulin 1 (Nrg1), transcript variant 8, mRNA [NM_001364427]	4.38100124986591	7.37111205456201	12.8381744385868	2.76821138666896e-08	5.87919850625986e-06	9.63661949644804
19	110	2453	TTTAAAAAGAGAGGATATGCCTCCATAAGATCTTGGTGATTAATGGGGGAGGGTCCAGCC	3048	0	A_55_P2071466	Ncf1	NM_001286037	ref|Mus musculus neutrophil cytosolic factor 1 (Ncf1), transcript variant 1, mRNA [NM_001286037]	2.154215478476	6.58183268384341	12.8329550135449	2.780683431958e-08	5.87919850625986e-06	9.63216255607067
315	101	3554	TTGAATCTCAGTGTTTAAAGTATGGAAGCACAACCGTGTACCGCTCTGTACCGTCCTGTA	46644	0	A_55_P2077188	Stxbp1	NM_001113569	ref|Mus musculus syntaxin binding protein 1 (Stxbp1), transcript variant 1, mRNA [NM_001113569]	2.10678885769167	8.8464693199469	12.8277839320906	2.79309978660009e-08	5.87919850625986e-06	9.62774507628095
213	52	512	GGGAGTATTATTTTTATTATTTATGTTTTAGTTATAGGACGCGTGTCTCCCATGGAGATG	31622	0	A_55_P2744077	Ccl4	NM_013652	ref|Mus musculus chemokine (C-C motif) ligand 4 (Ccl4), mRNA [NM_013652]	5.65698623540662	7.1529636886138	12.8455804036998	2.75061800973836e-08	5.87706166613393e-06	9.59773145282862
368	147	3251	TCTGATGTCTTTGACCTTTTCCCTGGAACATACCAAACCCTAGAAATGTTTCCCCAAACA	54362	0	A_55_P2111302	Cp	NM_007752	ref|Mus musculus ceruloplasmin (Cp), transcript variant 2, mRNA [NM_007752]	3.14670691315097	8.02246814109968	12.7509820104448	2.98472787312359e-08	6.19537852446623e-06	9.56192173583516
41	51	1576	CCAAGCTACGGACTGACAACCAGGAATTCCTTTCCACCCAAACTAAATAAAGGAAATGAA	6272	0	A_55_P2804650	Il1r2	NM_001360800	ref|Mus musculus interleukin 1 receptor, type II (Il1r2), transcript variant 1, mRNA [NM_001360800]	4.95098571003899	7.194350522616	12.7500944544392	2.98702367768663e-08	6.19537852446623e-06	9.56115870095377
250	9	1183	TTGGTGGCCTAAAGCAGTGTCCCCAAGGTCTGCAAAGACTTCCAAGGCTGGCAGGAGCTT	36809	0	A_51_P499698	Asprv1	NM_026414	ref|Mus musculus aspartic peptidase, retroviral-like 1 (Asprv1), mRNA [NM_026414]	3.04728784079084	6.56938510405447	12.7380467827505	3.01837612020601e-08	6.20615762280135e-06	9.55079594265275
268	147	1162	CCTGAAAGCAAACTGTAAAGGCCAAAGATTGTGTCTCTGACTCTGTGATTACTAACATCA	39683	0	A_51_P353895	Sult1c2	NM_026935	ref|Mus musculus sulfotransferase family, cytosolic, 1C, member 2 (Sult1c2), mRNA [NM_026935]	-4.68740791490827	10.1226898247571	-12.7341592759837	3.02856847718332e-08	6.20615762280135e-06	9.54744999680646
238	92	3224	CCTGGGTCAGTGAACTCAACTGAGAGCAATATTCCAATAAAACTGTGTTTAATATAATCT	35200	0	A_55_P2071132	Tnfrsf23	NM_024290	ref|Mus musculus tumor necrosis factor receptor superfamily, member 23 (Tnfrsf23), transcript variant 1, mRNA [NM_024290]	4.30604167528449	9.08902027212412	12.7313301562252	3.03600927948136e-08	6.20615762280135e-06	9.5450143447999
383	125	2703	TTCTTCCTGCCCAAATTCCTCTCTTAGGCAGAAAAATAAAACAAGTTGTGTTCATCGGGA	56677	0	A_52_P635338	Fes	NM_010194	ref|Mus musculus feline sarcoma oncogene (Fes), mRNA [NM_010194]	2.49662073312696	9.09610986420875	12.6821371483987	3.16859492155772e-08	6.43485348079545e-06	9.50257507851041
182	157	1089	CCCTCGTGTTGTCTTCTTTGGACCTCAGTTTTTCCATGAACCAGAAGAGAATTGGAACAA	27135	0	A_52_P681310	Plaur	NM_011113	ref|Mus musculus plasminogen activator, urokinase receptor (Plaur), mRNA [NM_011113]	3.8140557529337	8.96923029112897	12.6554985548964	3.24298863649765e-08	6.50418084128508e-06	9.47952410701633
157	35	717	CATGAACTGACAAATGTACAATAGATGCTTTGTTTATACCAGAGAAGTAATAAATATGCC	23394	0	A_51_P140710	Ccl3	NM_011337	ref|Mus musculus chemokine (C-C motif) ligand 3 (Ccl3), mRNA [NM_011337]	5.23867275229715	6.81525249143398	15.5477949578374	3.19328790528432e-08	6.43485348079545e-06	9.46342029611107
201	19	2541	AATCTTTCTACTTGATGACACAGGACACAGTTGTACCTCTGGGAGGTGCTATCCGGGATG	29800	0	A_55_P2058601	ENSMUST00000064271.4	ENSMUST00000064271.4	ens|predicted gene 9877 [Source:MGI Symbol;Acc:MGI:3708538] [ENSMUST00000064271.4]	-3.22794854625671	8.00118827494756	-12.6341817542174	3.3038778924348e-08	6.59519174218007e-06	9.46104284204707
348	63	2150	TGTACAGAGTGGGGAGAGACTTTTTCTTGTATATGCTTATATATTAAATCTATGGGCTGG	51295	0	A_51_P337210	Lrrc4	NM_138682	ref|Mus musculus leucine rich repeat containing 4 (Lrrc4), mRNA [NM_138682]	2.56264119508495	6.22260187242391	12.6775718248464	3.18121262063025e-08	6.43485348079545e-06	9.45977173598582
209	109	2438	ATTGCCCTGGAAAGATGAAATACTAACCACATGGAAGTGACAGATACTATACATTATGTG	31131	0	A_55_P2907669	Bcat1	NM_007532	ref|Mus musculus branched chain aminotransferase 1, cytosolic (Bcat1), transcript variant 2, mRNA [NM_007532]	3.2162143525385	6.46470084766169	12.6048534709127	3.38967592349038e-08	6.727979741202e-06	9.43556423867713
303	12	1765	GTTCTTCCACTAACAGTGTATGTAAATCCAAGATGGATCTTGGAGGATCCTGAAGAACTT	44718	0	A_51_P178772	Ces1f	NM_144930	ref|Mus musculus carboxylesterase 1F (Ces1f), mRNA [NM_144930]	-4.13165237360401	11.351795540743	-12.5953908693568	3.4178687741942e-08	6.727979741202e-06	9.42733094884012
25	156	562	AACACACCGGAAGAGCCCCTTATAGTCACGAAGTTCTACTTCCAGGAAGACCAATAGTAC	4027	0	A_55_P1962400	Il1rn	NM_001039701	ref|Mus musculus interleukin 1 receptor antagonist (Il1rn), transcript variant 2, mRNA [NM_001039701]	2.61127553788755	6.10143424602489	13.7984132466273	3.41127481178157e-08	6.727979741202e-06	9.41524719007637
11	23	1321	GCCCCATAAGCAAGTCACTTTGGTACCATTCCTGAGAAAGAAGTTTACATATAATAAAAT	1633	0	A_55_P2092826	Anxa1	NM_010730	ref|Mus musculus annexin A1 (Anxa1), mRNA [NM_010730]	3.26942888896569	12.9656546764884	12.5579919350829	3.5317966002985e-08	6.89308697980239e-06	9.39472947784571
39	156	1393	ATGAACGTCCGGCTTGGCAAGAGCCTTTCTTCATGGAAACCAGTAGCCCGGAGGGGATGA	6161	0	A_55_P2115136	Vsir	NM_028732	ref|Mus musculus V-set immunoregulatory receptor (Vsir), transcript variant 1, mRNA [NM_028732]	2.24650618365281	6.50178693180766	12.546936782083	3.56625346304692e-08	6.90819120572806e-06	9.38507373133976
244	66	2029	GGATGCCCTTGAATGAAATGGTGTGTTATCTCCTAAGAAAATGTATGACTAATAAAAGAC	36023	0	A_55_P2255449	AK033778	AK033778	gb|Mus musculus adult male epididymis cDNA, RIKEN full-length enriched library, clone:9230106H08 product:unclassifiable, full insert sequence. [AK033778]	-2.64960357315008	7.81728228996469	-12.4893883401835	3.7515785449382e-08	7.21779946390169e-06	9.33467140443826
275	74	853	GTTTTCACCACCAAAAACATTTGCCTCAAGCCAGTACCCAGACCCCTGAGGCCGCAGAGG	40720	0	A_51_P374198	Cxcl16	NM_023158	ref|Mus musculus chemokine (C-X-C motif) ligand 16 (Cxcl16), transcript variant 1, mRNA [NM_023158]	2.76780153461083	8.4284305240912	12.4800318280506	3.78267952961046e-08	7.24485364502284e-06	9.32645469901883
76	17	1091	AGTCACCTTTGTTTCTAGTAGGAAGACTCTCAGCTTCCCACAGGCAGACACAGAAATTCA	11253	0	A_55_P2129354	Pilra	NM_153510	ref|Mus musculus paired immunoglobin-like type 2 receptor alpha (Pilra), mRNA [NM_153510]	2.60960165798683	6.33529015989758	13.5659925044877	4.05962436221533e-08	7.70854319574566e-06	9.31891536144754
29	127	464	GCTGAGAACCTAGCTTTGAAATGAAGACTATAACAAAAGCACAATCCCAACTTGGAAACC	4581	0	A_52_P425839	Retnlg	NM_181596	ref|Mus musculus resistin like gamma (Retnlg), mRNA [NM_181596]	7.38049209195498	7.56396519622246	17.3458126631167	4.2361177977953e-08	7.89980230896748e-06	9.26602703654338
138	93	3334	GGGGATTTTGATCTTAAGTTCAGATTGTGTGTTCAGCAATGAAAAAATAAAGTTGGACAC	20560	0	A_52_P87843	Aldh1a3	NM_053080	ref|Mus musculus aldehyde dehydrogenase family 1, subfamily A3 (Aldh1a3), mRNA [NM_053080]	4.42206713263549	8.70894332983713	12.399810916117	4.06104018402838e-08	7.70854319574566e-06	9.25575174370839
134	18	876	AACTGCAACAGCAACATGTGCTTCTCTGGGCTCAAATCCAACAGGCTCCCATGGGTCTGA	19844	0	A_55_P2096545	R3hdml	NM_001099331	ref|Mus musculus R3H domain containing-like (R3hdml), mRNA [NM_001099331]	3.07764405665071	6.37724788711244	12.3895973448839	4.09803742313326e-08	7.70913874089284e-06	9.24671713556458
12	26	2254	GGGGAGGGGAAATATGAGCCTTTGTTGCTTTCAAAACGAGAACAGTTTGTACAAGTTTTT	1640	0	A_51_P287069	Serpinh1	NM_009825	ref|Mus musculus serine (or cysteine) peptidase inhibitor, clade H, member 1 (Serpinh1), transcript variant 1, mRNA [NM_009825]	2.7258568008666	9.75709464863713	12.3873095905453	4.10637424450177e-08	7.70913874089284e-06	9.2446924383478
320	113	3666	ACTGCACGTATACAAATGAGTGGCTTTGTTAGGCTGTGTACATGCGACCGAAAGGGATTT	47256	0	A_65_P01556	Olfml3	ENSMUST00000154145.1	ens|olfactomedin-like 3 [Source:MGI Symbol;Acc:MGI:1914877] [ENSMUST00000154145.1]	2.63291596041863	7.02945928286656	12.3431229850259	4.27103741088578e-08	7.91991807913749e-06	9.20551316840472
28	55	1592	GGAAGGGGGAAACTCATTCCTGAAAGTTGTCCATCTGTGTTCACAAATAAATATTTTTTA	4142	0	A_55_P2804638	Cd14	NM_009841	ref|Mus musculus CD14 antigen (Cd14), mRNA [NM_009841]	3.24336012188164	10.8551244712906	12.3396814893237	4.28415804276117e-08	7.91991807913749e-06	9.20245579679284
243	134	2219	CACTGGGTGGGGTAAGGACCACTTCTACATACTTAATATTTAATAATTATGTTCTGCTAT	36149	0	A_55_P2842483	Plau	NM_008873	ref|Mus musculus plasminogen activator, urokinase (Plau), mRNA [NM_008873]	3.33106856556578	8.2202945453409	12.3296652258681	4.3225929150125e-08	7.95637784213925e-06	9.19355266083855
320	4	834	TTGGGCCAAAGCTTCTGCTGTGGAAATGCAAGCATAGTTCTTTCTCCAGCTGTTCACCTT	47055	0	A_51_P120470	Cd68	NM_001291058	ref|Mus musculus CD68 antigen (Cd68), transcript variant 1, mRNA [NM_001291058]	2.557156208372	7.56595289138834	12.305139622784	4.41828331166783e-08	8.09745638486226e-06	9.17172215922958
144	103	1267	CCACAATGGTCATGGACTCTAACCCTCCCAAACCAGGAGCCAAATTAAATGCTTCTTTTT	21461	0	A_55_P2831500	Clec12a	NM_177686	ref|Mus musculus C-type lectin domain family 12, member a (Clec12a), mRNA [NM_177686]	2.77861818579752	6.62699585734854	12.3001042027854	4.43821112804354e-08	8.09906862460444e-06	9.16723471439653
370	118	1757	AGCCGTCTCCACCGACAGGAGAGATTTCTTTTTTGCATCCAGTTTCAAAGGGAAGACAAA	54604	0	A_51_P361830	Lgi2	NM_144945	ref|Mus musculus leucine-rich repeat LGI family, member 2 (Lgi2), transcript variant 1, mRNA [NM_144945]	2.63959488341848	6.26168416746707	12.2189694734738	4.77303578958983e-08	8.60453721698287e-06	9.09832921120719
229	34	939	TCATGTATGTGCATCTGGCTGTTCTGTATGTGTGTCACTGAAGTGGTGGGTGATAGACAT	33929	0	A_51_P325856	Mcemp1	NM_026985	ref|Mus musculus mast cell expressed membrane protein 1 (Mcemp1), mRNA [NM_026985]	3.02388846818554	6.35808716316743	12.21140450106	4.80561604116207e-08	8.62151850017596e-06	9.09159703894939
187	135	1839	CCGGTTTCCAGTTTGGACAAGTGCTTTACCTCGGAATAATGACACCATTCTTATCACCAC	27983	0	A_51_P186476	Slc11a1	NM_013612	ref|Mus musculus solute carrier family 11 (proton-coupled divalent metal ion transporters), member 1 (Slc11a1), mRNA [NM_013612]	2.7861597091021	7.35018372445358	12.2013505359658	4.8492874958216e-08	8.66331323675792e-06	9.07885661536007
374	48	2460	GGGGAACGGAAACTGGGGTGGGAATGTATTGTCTTAAGAGATGAATAAATAAATCAATGG	55073	0	A_55_P2086143	Cyp39a1	NM_018887	ref|Mus musculus cytochrome P450, family 39, subfamily a, polypeptide 1 (Cyp39a1), transcript variant 1, mRNA [NM_018887]	-2.09430437090933	10.0542828584232	-12.1882098489542	4.90701335240457e-08	8.72976153685732e-06	9.06704305518744
295	132	3510	TGGCCTAGGTTTCTAGGTTACTGATAGAAGCTCTCGGAATGATTTATAGAAATATCCAAA	43756	0	A_51_P479321	Acss1	NM_080575	ref|Mus musculus acyl-CoA synthetase short-chain family member 1 (Acss1), mRNA [NM_080575]	-2.74981755564521	12.5055578702081	-12.1730317590186	4.97461340734082e-08	8.81314947778018e-06	9.05338213800726
213	111	970	TAACCCACTAACACTTTATTACAGCCAGCTGGTTTTACACAGAGAAATCAAAGATAACAC	31727	0	A_51_P472292	Igfbp7	NM_008048	ref|Mus musculus insulin-like growth factor binding protein 7 (Igfbp7), transcript variant 2, mRNA [NM_008048]	2.787243182385	13.0766779816062	12.1672272942613	5.00073024524419e-08	8.82265764720074e-06	9.04815341632087
88	75	1389	GTCTGGACAGTTGTTGGAGCTTGCTTTAGCTAGAATGGTCTGTAGCTACTGGGAAATGTT	13134	0	A_66_P104399	Cyp11a1	AK137397	gb|Mus musculus 16 days neonate cerebellum cDNA, RIKEN full-length enriched library, clone:9630045A16 product:unclassifiable, full insert sequence. [AK137397]	3.25533148868127	6.15438198851655	13.2042168539009	5.35128497565615e-08	9.28699126040506e-06	8.99534908546139
321	115	185	AGGGTCTGAGGGAAGACCATGGCAAAGGGAGCCACCAGCAAGAGCAACCATTGCCTGATT	47546	0	A_51_P187898	H60a	NM_010400	ref|Mus musculus histocompatibility 60a (H60a), mRNA [NM_010400]	2.31343219514323	6.14417356742625	12.1047212900882	5.2915361976574e-08	9.27224027192089e-06	8.99420441179929
291	109	0	ATCTTCTCTCTGTGGTCATCCAGTCATTCCCTCCACAGATGCCAGGTGGGGACCCAAAGG	43131	0	A_30_P01031322	chr9:66976750-67014625_R	chr9:66976750-67014625_R	lincRNA:chr9:66976750-67014625 reverse strand	3.95660141585836	6.97837816021948	12.1024607654682	5.30238927050431e-08	9.27224027192089e-06	8.98964310717052
271	95	4674	TAGGGACACACATTACTTCCTTCGTACAGACAGCTTAAATAAAGCCCTATGTCAATCTGC	40171	0	A_55_P1961873	Akt3	NM_011785	ref|Mus musculus thymoma viral proto-oncogene 3 (Akt3), mRNA [NM_011785]	2.02647138291299	8.5098483052003	12.0530934298564	5.54549694991432e-08	9.48683918730376e-06	8.94483644427015
340	61	3956	AAGAGGGCTAATTGCACAACCTCTCCATCGAACCTGCCTCTTGAGCGTTAAAATGTTCTT	50109	0	A_51_P390538	Mpeg1	NM_010821	ref|Mus musculus macrophage expressed gene 1 (Mpeg1), mRNA [NM_010821]	3.92001678521017	9.28670377810077	12.0510752293287	5.55568794571518e-08	9.48683918730376e-06	8.94300084304374
8	146	4893	CTGATATCTGAGCATTGTCTGGGACACGAGGGAAAGAAGAATAAAGCTGAAACCCCTTGA	1233	0	A_52_P322141	Ccdc88b	NM_001081291	ref|Mus musculus coiled-coil domain containing 88B (Ccdc88b), mRNA [NM_001081291]	2.74905788217468	8.73348021962154	12.0404130439444	5.60986344782039e-08	9.54103135751501e-06	8.9332983050483
208	96	728	CACCTGGATTGTGATTATATGTATAGGAGGAATAGTGTCTTTCATGGCATTCATGGTATT	30811	0	A_66_P119516	H60b	NM_001177775	ref|Mus musculus histocompatibility 60b (H60b), mRNA [NM_001177775]	3.98374538045669	8.17153272117986	11.98149562243	5.91968627032571e-08	9.98806113206266e-06	8.87953085001759
315	71	994	CAGGTGTGCTGATGATGATCCTCATGTTCAGTTTTTTCCTTCCATGGCTGCATAACAATC	46589	0	A_55_P2730441	Aqp11	NM_175105	ref|Mus musculus aquaporin 11 (Aqp11), mRNA [NM_175105]	-2.37792507224641	10.0963572068385	-11.9522851731477	6.08009199136569e-08	1.02181593431177e-05	8.85277730021703
301	48	2015	TGTCTCTTGTTGACCAACTACGTAGGACTGGTGGACACCTCTGCATTACTCACACAAATT	44493	0	A_51_P326191	Serpina3g	NM_009251	ref|Mus musculus serine (or cysteine) peptidase inhibitor, clade A, member 3G (Serpina3g), transcript variant 1, mRNA [NM_009251]	3.19314019272842	8.96181354726005	11.9420285638646	6.13752176279386e-08	1.02740664500879e-05	8.84336816129204
41	68	6704	CACATTCCTATGCAAAACGATTTTAATCTCCGGTTTCCTGCAGTTTATTTTTGCTATATG	6303	0	A_55_P1967978	Nfatc2	NM_001136073	ref|Mus musculus nuclear factor of activated T cells, cytoplasmic, calcineurin dependent 2 (Nfatc2), transcript variant 4, mRNA [NM_001136073]	2.13890680892574	7.94371721910782	11.9112649170715	6.31331356150906e-08	1.04908227080822e-05	8.81509884571523
128	129	1882	GCTGTATACAATCACAGTGGGCTGGCCTGTCAACTGCCTTCTTAATAAACATATCTATTC	19151	0	A_51_P240801	Tmem173	NM_028261	ref|Mus musculus transmembrane protein 173 (Tmem173), transcript variant 1, mRNA [NM_028261]	2.69197855745523	8.53677744849249	11.9107409756487	6.31635413172711e-08	1.04908227080822e-05	8.81461676674467
360	49	1561	ACTTCCAGATCCGCAAGGACTTCTTATACTTGGGTGCCAATGTCCAGTATATGAGAGTCT	53045	0	A_51_P454008	Lbp	NM_008489	ref|Mus musculus lipopolysaccharide binding protein (Lbp), mRNA [NM_008489]	2.32562825384837	6.66830724439051	11.8854116509439	6.46524718965623e-08	1.06548777231393e-05	8.79128645016041
232	140	1872	TTCAAAGATGTGTAGTGTTAGCTCTCACAAGAGAGACAGGACCAAGAAGAAATAATAATA	34414	0	A_55_P2494223	Lgi2	NM_144945	ref|Mus musculus leucine-rich repeat LGI family, member 2 (Lgi2), transcript variant 1, mRNA [NM_144945]	2.74570992907644	6.53393285664974	11.8559294923898	6.64333433492468e-08	1.09060977832688e-05	8.77045408819625
147	122	4588	TCACTCACATGATGGCAGACATAGAATGTGGCAGATCAAATGTCCCTTGGTCTCTGTTCA	22089	0	A_52_P52618	Csf2rb	NM_001358854	ref|Mus musculus colony stimulating factor 2 receptor, beta, low-affinity (granulocyte-macrophage) (Csf2rb), transcript variant 1, mRNA [NM_001358854]	3.48699614217029	7.81894358363717	11.8503096067707	6.677877752099e-08	1.09206416977499e-05	8.75887420849485
340	136	5226	GGCCTGCAGAGTTGTTGGTGTTCTTTGCCATGCACGGAATATTTGGATTGTTCGAAGTAA	50241	0	A_51_P146633	Bicc1	NM_001347189	ref|Mus musculus BicC family RNA binding protein 1 (Bicc1), transcript variant 2, mRNA [NM_001347189]	2.0578349286126	7.11918686758461	11.8199487379706	6.86787589021153e-08	1.11456188922101e-05	8.73076415752647
120	163	3806	GTGCTCCTCTCCAAGCTGACTCGTCCTCATTAACTGTCAACATTAAACTAACAGCATTAA	18024	0	A_55_P2025078	Csf1r	NM_001037859	ref|Mus musculus colony stimulating factor 1 receptor (Csf1r), mRNA [NM_001037859]	2.02216487526912	10.5916244512197	11.7599333442543	7.26082493074832e-08	1.17385176893722e-05	8.67499046065687
68	94	1458	GAGAAGAGAAACCTCATTCTTGGAGTGAGAGAGAAAGAAAGTGGTGAACATTGAACGCCC	10197	0	A_52_P257502	Igfbp4	NM_010517	ref|Mus musculus insulin-like growth factor binding protein 4 (Igfbp4), mRNA [NM_010517]	3.10462121912858	7.98987360587418	11.7507059537323	7.32336142967032e-08	1.17432832559627e-05	8.66639068252996
353	61	4362	CTATTTATTCATCAGAAGCCCCCAGGGCTTGCAATCCTGGAAAGATATTTTCAACTTGCT	52173	0	A_51_P155196	Abtb2	NM_178890	ref|Mus musculus ankyrin repeat and BTB (POZ) domain containing 2 (Abtb2), mRNA [NM_178890]	3.30169632197187	7.87327597741615	11.7472943866575	7.34662938000912e-08	1.17432832559627e-05	8.6632094957619
14	128	11327	TTTGTTCCTCCTGCCCAACAACTGTCAGTACTGAGATCTGAAATTAAAATGACTTGTTTG	2145	0	A_55_P2064321	Lama5	NM_001081171	ref|Mus musculus laminin, alpha 5 (Lama5), mRNA [NM_001081171]	2.93961547468184	8.66304903792933	11.7383534269058	7.40798855754216e-08	1.17970136883197e-05	8.65486805178964
165	121	6079	AAATGCCTTGTTAACGAACTTCATGAAGCAGATGTAATTAAAGGTTGATGTGAGCCAATC	24721	0	A_52_P250865	Wnt5a	NM_009524	ref|Mus musculus wingless-type MMTV integration site family, member 5A (Wnt5a), transcript variant 1, mRNA [NM_009524]	3.24459192449612	7.04450929345106	11.7244576129729	7.50445085250553e-08	1.19060352909583e-05	8.64189173738685
89	10	6499	AGTCACTGCTATCTCCGAGAACCCCAAACTCATGGATAATAAAGCTAATTTGAAGTGCTT	13312	0	A_55_P2807493	Notch4	NM_010929	ref|Mus musculus notch 4 (Notch4), mRNA [NM_010929]	2.99445197416622	8.71656318793186	11.6842014365534	7.79162798495423e-08	1.22406328837204e-05	8.6042149651927
77	55	526	TATTATTTATGTTTTAGTTATAGGACGCGTGTCTCCCATGGAGATGGTCCACCATTGCTG	11617	0	A_51_P509573	Ccl4	NM_013652	ref|Mus musculus chemokine (C-C motif) ligand 4 (Ccl4), mRNA [NM_013652]	6.02546116623449	7.37687118323016	12.6633757106524	8.19213427244104e-08	1.26203390264464e-05	8.59393250531643
293	91	1590	CCCAAAAATATTATCTGTCGGCCAAGGCAGTAAAGGACTTAGAAAAAGCTCTCGTTGAAA	43390	0	A_51_P228768	Slfn3	NM_011409	ref|Mus musculus schlafen 3 (Slfn3), mRNA [NM_011409]	2.1780226323995	6.0488931827337	11.6674135406155	7.91487006679504e-08	1.23483564679884e-05	8.58665836829335
275	90	634	TGTGACACTCACAAATCTGTCCATGGTGGACTCAATAAAGTGCACGTGCTGTGACTTTCT	40746	0	A_55_P2146254	Ifitm1	NM_001112715	ref|Mus musculus interferon induced transmembrane protein 1 (Ifitm1), transcript variant 2, mRNA [NM_001112715]	3.68000069352432	9.93490747797179	11.6616719794113	7.95750058145494e-08	1.23483564679884e-05	8.58307415054784
199	67	2615	CCCAAGTGAGAAAAATTACTCCAGATGAACACTCCTGAACACTCCAATAAAGTTTTATAT	29596	0	A_55_P2073248	Slc25a34	NM_001013780	ref|Mus musculus solute carrier family 25, member 34 (Slc25a34), mRNA [NM_001013780]	-2.75090547588816	11.8041042965911	-11.6046969076293	8.39420919882217e-08	1.28849596001704e-05	8.52943408766618
111	159	4812	CTTGTCTTGCTTTTTGATATATCAGGATTAATGTAGGAAACCAGACCTAGATTATTCAGG	16833	0	A_51_P337125	Inpp5d	NM_010566	ref|Mus musculus inositol polyphosphate-5-phosphatase D (Inpp5d), transcript variant 1, mRNA [NM_010566]	2.06484056093372	6.90852039501026	11.5990121677818	8.43917942697811e-08	1.29073910091972e-05	8.52406815436363
76	5	3064	GAAAGGGGATAATAATTCCTGCCTATAAAGATTGGTTGGGGATGCAATGGATGACATAAA	11233	0	A_55_P2744772	Treml2	NM_001033405	ref|Mus musculus triggering receptor expressed on myeloid cells-like 2 (Treml2), transcript variant 1, mRNA [NM_001033405]	2.7544868349421	5.9957935331043	12.5650903557151	8.8665618940435e-08	1.32745544074942e-05	8.51891959382774
110	31	282	GAAACTTAAGGGTTACCAGACTAACAAAACCAAGACTGATGAGCTGACCTCCATGTAAGC	16315	0	A_51_P504815	Stfa3	NM_025288	ref|Mus musculus stefin A3 (Stfa3), mRNA [NM_025288]	3.24795060310929	6.69288736083782	12.5202875599781	9.19382050700717e-08	1.34797260047392e-05	8.5171648819988
256	163	565	GTTACAGTATATTACCGTCGGAATATTGGATGGGGCTGGAATGATATCTCTTGCAATCTT	37951	0	A_52_P613528	Clec4b1	NM_027218	ref|Mus musculus C-type lectin domain family 4, member b1 (Clec4b1), transcript variant 2, mRNA [NM_027218]	2.70481080791496	7.57430777899834	11.5811035559902	8.58255513501926e-08	1.3032916492353e-05	8.50714727957477
185	84	0	CTGAAGAGAGGTGGAGAGGGGACTCTGCTTAGGTCTACCTCATAAGCAAAGGGCAAAAAA	27598	0	A_30_P01027439	chr7:4827340-4863315_F	chr7:4827340-4863315_F	lincRNA:chr7:4827340-4863315 forward strand	-2.12831111366469	11.439182059883	-11.5717330327525	8.65861982684468e-08	1.31016319009825e-05	8.49828352611734
24	152	1685	CCCACCCTCAGGCCATATGGTGAATAAGACGAAAATAATAAAACGGCTTTATTTTCTGGT	3722	0	A_55_P2002963	Coro1a	NM_001301374	ref|Mus musculus coronin, actin binding protein 1A (Coro1a), transcript variant 1, mRNA [NM_001301374]	3.04786992034222	8.92275734036968	11.5599445223767	8.75534625762826e-08	1.31932792739233e-05	8.48712272618453
132	63	4589	CCATCTTGGGACGCTTAAATTATCTCTTCCTTTAGATTTAACCAAGCCAAAAAACAAAGG	19624	0	A_51_P398260	Tppp	NM_182839	ref|Mus musculus tubulin polymerization promoting protein (Tppp), mRNA [NM_182839]	-2.84383631804455	8.89949208341276	-11.5372962505883	8.94446317324956e-08	1.33398426315307e-05	8.46564963907548
271	70	1466	TGAACATCTTTTGCTTCCTGTAAAACCACCATGCTTGTTTCTTGCTCTCACAATAAATTC	40129	0	A_51_P167292	Chil3	NM_009892	ref|Mus musculus chitinase-like 3 (Chil3), mRNA [NM_009892]	6.25730593658364	9.15921656588087	11.5339332862304	8.97291797224248e-08	1.33398426315307e-05	8.46245771608885
146	46	4666	ATTGCAGATGCTCTGTTTACATTTTCTTGTCAATGGACTTCTCACTGGAAACTTGCACCC	21652	0	A_51_P319460	Osmr	NM_011019	ref|Mus musculus oncostatin M receptor (Osmr), transcript variant 1, mRNA [NM_011019]	2.55063061918281	7.99268418096714	11.5256854897757	9.04311841513517e-08	1.33508455518449e-05	8.45462561433744
159	79	2897	GGTCACATGGTCTTGAATTTTGTTGGTTACATATGCCTTTTTGTTGTTGTTTGTCTTCAC	23766	0	A_55_P2119257	Serpine1	NM_008871	ref|Mus musculus serine (or cysteine) peptidase inhibitor, clade E, member 1 (Serpine1), mRNA [NM_008871]	4.6878501107678	7.69498142022006	11.5172546222637	9.11548937587102e-08	1.34111243173931e-05	8.44661409777261
324	121	317	GAGCTCTGTGACCAAGAAAACAGTTGAAAATGGAGGCCATGTATGGAGATTACAAGCAGC	47847	0	A_51_P108226	Wfdc21	NM_183249	ref|Mus musculus WAP four-disulfide core domain 21 (Wfdc21), mRNA [NM_183249]	5.1869009395015	7.38493185478291	12.4279656383895	9.91035244334757e-08	1.43815111105357e-05	8.43887704230219
137	3	2509	TGACATCTCCAATGCCTTCACGTGCAAGTAGTTTCAATTCTAACCACTGCTCCTGTTCAG	20395	0	A_52_P496956	Acsbg1	NM_053178	ref|Mus musculus acyl-CoA synthetase bubblegum family member 1 (Acsbg1), mRNA [NM_053178]	2.79785882268857	6.04093064340687	18.4814138570968	1.03722550114495e-07	1.47992587527457e-05	8.41375300170854
173	88	948	AAAGAGGGAGCTTGCTGCCCCGTGTATTTCTCAATAAACTTGCATTAGTTGGCATTGCAA	25842	0	A_55_P2017347	Krtap11-1	NM_001113406	ref|Mus musculus keratin associated protein 11-1 (Krtap11-1), mRNA [NM_001113406]	2.59997928635079	6.33744362863274	12.3850945171383	1.02635295715338e-07	1.47430747922989e-05	8.40751264952007
221	54	1796	TTACCCAAATAAGCATTTTTTAAATATACACTGTACTGTAGGATAGTGATGAACGCCTAG	32800	0	A_66_P119034	Pla2g7	NM_013737	ref|Mus musculus phospholipase A2, group VII (platelet-activating factor acetylhydrolase, plasma) (Pla2g7), mRNA [NM_013737]	3.48340385611002	9.12835154089125	11.3814180462325	1.03717940699765e-07	1.47992587527457e-05	8.31675282891971
217	66	2533	TGATGGTTGCATCTATGACAATGACTAGCACTCTGCTCTGTTCATTCCACTGTGCCTCTT	32243	0	A_51_P364600	Fyb	NM_011815	ref|Mus musculus FYN binding protein (Fyb), transcript variant 1, mRNA [NM_011815]	2.94586961559876	7.15365036421216	11.3505571001376	1.06824870343149e-07	1.51402888737345e-05	8.2870428766435
53	117	1038	TCCTGCAACTATGGAAGTGGCTCTTATTTCTGTGAAATAAAGACTTTTTATACTTCTGGG	8170	0	A_55_P2011678	Pdzk1ip1	NM_001164557	ref|Mus musculus PDZK1 interacting protein 1 (Pdzk1ip1), transcript variant 1, mRNA [NM_001164557]	-2.3106018991183	11.4253698349002	-11.3224869541063	1.09738060367866e-07	1.54501741350374e-05	8.25995269299761
155	148	3020	GACATAGGCTATGGGAACGTTGAGACCATAAGGACTGAAACCAGAGATGAAGACAACTCA	23309	0	A_51_P504991	Slfn10-ps	NM_001355513	ref|Mus musculus schlafen 10, pseudogene (Slfn10-ps), transcript variant 2, mRNA [NM_001355513]	2.27998212556107	8.12615106462417	11.3078690932413	1.11288944945993e-07	1.56062396638185e-05	8.24581982957179
284	127	945	TCTGGGAACCACCTAATGGTATTATTCCTGTGGCCATTTATCAATACCTTATGAGACTAT	41996	0	A_51_P102789	C1qc	NM_007574	ref|Mus musculus complement component 1, q subcomponent, C chain (C1qc), mRNA [NM_007574]	2.6528880218095	10.0022135476282	11.3017265547808	1.1194767274547e-07	1.56062396638185e-05	8.23987590411228
58	158	2017	GAGTGAGGGTTATCCAGGTGCTCTTATTCCCATGGATCTACAAGGAATACAAGGCTTGTT	8823	0	A_52_P513177	Sla	NM_001029841	ref|Mus musculus src-like adaptor (Sla), transcript variant 1, mRNA [NM_001029841]	2.4654997746361	6.42406071689721	11.294166140085	1.12764228707905e-07	1.56687001321288e-05	8.23255572945332
308	108	2415	TTCTGCACTGACTTCCAGAAAATGGTCCTCCCTGAGGACACCCAGTGGATGAGAGAAGAA	45483	0	A_52_P17115	Znrf1	NM_133206	ref|Mus musculus zinc and ring finger 1 (Znrf1), transcript variant 1, mRNA [NM_133206]	2.06221568078567	8.81585594000432	11.2765458821336	1.14692309016799e-07	1.57752840627029e-05	8.21547728317957
330	147	902	CCCATGTATTTGTGAGAAGAGACTGGATAAGTTCCCTGATTCGCTCCCCAACAACAGTTA	48790	0	A_55_P2741047	Klra17	NM_133203	ref|Mus musculus killer cell lectin-like receptor, subfamily A, member 17 (Klra17), mRNA [NM_133203]	2.39086838488642	6.00887853865487	12.1508889028853	1.24509269161674e-07	1.67630511245678e-05	8.19551659235414
132	58	1896	GATAGGCTTATAGAAATAGTTTCCAGGGCAGTCTTTGGTCTTACCTTCAGAGTATATCTA	19614	0	A_55_P2500104	Ddc	NM_001190448	ref|Mus musculus dopa decarboxylase (Ddc), transcript variant 1, mRNA [NM_001190448]	-2.40422713591482	11.6728373688384	-11.2018828395953	1.23265520898388e-07	1.66914862518426e-05	8.1428280000374
250	33	169	AGAACCTAAAGTCATACTTGGATGACTTTCACGTGGAATCCATAGATACCACCAGAATAA	36853	0	A_52_P299771	Bcl2a1c	NM_007535	ref|Mus musculus B cell leukemia/lymphoma 2 related protein A1c (Bcl2a1c), mRNA [NM_007535]	2.21188714690453	6.15172783991311	12.0491137290818	1.35551776247552e-07	1.77886604144125e-05	8.13315778347008
41	116	1287	AGCTCTTGAAGACTGCGAGGTGACGCCTGTGACAGACGCCTGAGAACTGTGTGGGGGCTG	6389	0	A_55_P2008181	Il3ra	NM_008369	ref|Mus musculus interleukin 3 receptor, alpha chain (Il3ra), mRNA [NM_008369]	2.0892523274174	8.06578188195577	11.1909108999499	1.24582519705624e-07	1.67630511245678e-05	8.13211335831829
159	164	7458	ACTGTGGCCCTTTTCAATGTGCCTTCACTTTAGCTGTTTGCCTTAATCTCTACAGCCTTC	23918	0	A_55_P1981381	Lamc1	NM_010683	ref|Mus musculus laminin, gamma 1 (Lamc1), mRNA [NM_010683]	2.32280108368196	9.25560862042658	11.1730845263509	1.26754719541434e-07	1.7001526562089e-05	8.11468382659844
270	100	1351	ACACAGTATATTTTTAGTTTTAGTTCCTAATAGCTTCCTGTCTGAAATAGTCTCAGTGGC	39890	0	A_51_P481721	Sult1d1	NM_016771	ref|Mus musculus sulfotransferase family 1D, member 1 (Sult1d1), mRNA [NM_016771]	-3.47630686219128	13.3330403418461	-11.1341343265023	1.31644255643855e-07	1.74411923906906e-05	8.07650915442933
13	45	4688	TGACCAACTGAACGTGACCAAAAACCAAAAGTGCATTCAACCTTACCAAAAAAGAAAAAA	1986	0	A_55_P2118520	Col1a1	NM_007742	ref|Mus musculus collagen, type I, alpha 1 (Col1a1), mRNA [NM_007742]	4.87172723489611	9.88373898246137	11.1216239572492	1.33257540046677e-07	1.75417255270732e-05	8.06422114473386
141	77	1852	GCAATTTCTCGTAAACTCTGTCCTAAGCCTGGTCCTTCTTCATCTGAAAGCACTACTACA	21114	0	A_55_P2731786	Gpr137b	NM_031999	ref|Mus musculus G protein-coupled receptor 137B (Gpr137b), mRNA [NM_031999]	3.37499354852301	8.56736358702403	11.0823004125317	1.38468797981753e-07	1.80599841146815e-05	8.0255115874804
289	121	785	CTTGTAATCAGACACGTGTTTTCCTAAAATAAAGGGTATAGACAAAATTTAAGCCCATGG	42861	0	A_66_P105854	Alox5ap	NM_001308462	ref|Mus musculus arachidonate 5-lipoxygenase activating protein (Alox5ap), transcript variant 2, mRNA [NM_001308462]	3.6971097439503	8.21302252478462	11.0788891253926	1.38931111950203e-07	1.80648683455984e-05	8.02214747373907
11	111	3174	TGTGGTCTGCTGTAAAACAGGCATTTTATTTAGTTCTGGGGTAAGGGTCTAGCCAGGGAT	1803	0	A_52_P279579	Nyap1	NM_175521	ref|Mus musculus neuronal tyrosine-phosphorylated phosphoinositide 3-kinase adaptor 1 (Nyap1), transcript variant 1, mRNA [NM_175521]	-2.29035872771578	8.47358933856841	-11.0723301476148	1.39824695692708e-07	1.81256287687751e-05	8.01567646036962
2	95	4403	CAAACCAAAGACCCGGCTTGACTCCTGTTTAACATCAGAGTTGCTCTCTAAATAGTCTTT	186	0	A_52_P153700	Phldb2	NM_153412	ref|Mus musculus pleckstrin homology like domain, family B, member 2 (Phldb2), transcript variant 2, mRNA [NM_153412]	2.24198032663444	7.92200414676539	11.0429800658756	1.43899845897896e-07	1.85408410537353e-05	7.98667581556839
170	116	1643	CTTAAAGCTCACAGACCACCTTTTGATCACATTTTTTCTCTACAATAAATGACAACTGCC	25306	0	A_55_P1972872	Ifit3b	NM_001005858	ref|Mus musculus interferon-induced protein with tetratricopeptide repeats 3B (Ifit3b), mRNA [NM_001005858]	3.75548857745678	9.44448206396955	11.0116956177784	1.48384885288167e-07	1.90035449926734e-05	7.95568408651619
55	113	1444	CCTTCTGATGTTCTGTCTACAGTAGGTAGTGACCTTCCCATATCTCTCAGTCCAATGTCT	8453	0	A_51_P426754	Anxa5	NM_009673	ref|Mus musculus annexin A5 (Anxa5), mRNA [NM_009673]	3.08135764672769	11.6444762976676	11.0061853312959	1.49190341963785e-07	1.90087070893547e-05	7.95021681106325
318	135	280	GTTCAGAAGTTCACGGGACATGGAGCAGAGGACTCAAGAGCTGACCAGTTTGCCAATGAG	46996	0	A_66_P106131	Saa3	NM_011315	ref|Mus musculus serum amyloid A 3 (Saa3), mRNA [NM_011315]	3.81725579961505	13.4155453281886	11.0040514392888	1.49503524116139e-07	1.90087070893547e-05	7.9480988865978
205	159	404	CCAGGGACATGGGTCCAGAAGCCCAGACGTGTAGCCATGTGCATGGTACTTGTTTCTCAA	30636	0	A_66_P106744	Syce3	NM_001162880	ref|Mus musculus synaptonemal complex central element protein 3 (Syce3), transcript variant 1, mRNA [NM_001162880]	-2.48111036105233	7.00112044372213	-10.9795830414672	1.5314570786161e-07	1.92272657167316e-05	7.93129069613029
340	108	1787	ACAGAATGACCTCGCGCTGCGGCCTGGCCCAGCACAGGCATCCAATAAACATATTATAAT	50193	0	A_55_P2831021	Selplg	NM_009151	ref|Mus musculus selectin, platelet (p-selectin) ligand (Selplg), mRNA [NM_009151]	2.65525993591374	6.97050111088551	10.9838126923999	1.52509341189687e-07	1.92272657167316e-05	7.92799244221084
231	23	6090	TTCCTTGCAATGTGCCCTGGAAGGGCTCAGTCCTTGGGTTCAATAAACTCTACCCCAGGC	34201	0	A_55_P2071064	Fer1l4	NM_001136556	ref|Mus musculus fer-1-like 4 (C. elegans) (Fer1l4), mRNA [NM_001136556]	2.04107710292325	5.70754344868844	15.0336201465997	1.43414575088008e-07	1.85344812102341e-05	7.92398328289873
256	35	8730	AATGGATTTTACTAACATGGCTTGCCCTGGGAGGGAAAAACTGACGAATAGAATCCTTGT	37730	0	A_51_P383369	Tenm3	NM_011857	ref|Mus musculus teneurin transmembrane protein 3 (Tenm3), transcript variant 1, mRNA [NM_011857]	2.41546908864895	6.77810200458911	10.978799527402	1.5326390418285e-07	1.92272657167316e-05	7.92300669137512
324	158	855	ACTAACACAGGTCCACACACTTAAATACAAACCTTTTGCCAGGTGGTGGTGCACACCTTT	47914	0	A_55_P2719299	Psma3	ENSMUST00000161041.1	ens|proteasome (prosome, macropain) subunit, alpha type 3 [Source:MGI Symbol;Acc:MGI:104883] [ENSMUST00000161041.1]	3.64239588004135	7.07109857320318	10.978579018199	1.53297186621793e-07	1.92272657167316e-05	7.92278733912072
162	32	5246	GGAAGGCACCATTAGAATGCACAGACTGACCCTTGACACACAGACCTCAGTGCCCCACCA	23975	0	A_55_P2728573	Adamts7	NM_001326351	ref|Mus musculus a disintegrin-like and metallopeptidase (reprolysin type) with thrombospondin type 1 motif, 7 (Adamts7), transcript variant 4, mRNA [NM_001326351]	2.04234672458819	6.0080738310625	10.960013808508	1.56127435665127e-07	1.94673971760866e-05	7.91716981547449
319	145	1181	CACCCCCAAAGCAGAAGGAGGGTCAGAAACAACCCTCCGGTCAGTGTGCATGCATGTGAT	47313	0	A_51_P108108	Lrrc25	NM_153074	ref|Mus musculus leucine rich repeat containing 25 (Lrrc25), mRNA [NM_153074]	2.24304602880839	5.96738456416686	10.9349351732127	1.60040380123388e-07	1.9723933108598e-05	7.90303381579776
206	56	669	AACATTTTAGAGGAACATTCGAGTGTCCTGCTTGTCGTGGAGTGAGATGGGGAGAAAGAT	30453	0	A_55_P2500786	Rhox5	NM_008818	ref|Mus musculus reproductive homeobox 5 (Rhox5), mRNA [NM_008818]	2.38822388999996	6.58019158728483	10.926848750823	1.61324501719064e-07	1.98247297358176e-05	7.87121436644641
88	127	1081	ACAGCTGGATGGTTGTCTGTCAACTTCTGCACTTTGGACATTAAACATTCTCCACACACC	13228	0	A_55_P1962937	Trem2	NM_001272078	ref|Mus musculus triggering receptor expressed on myeloid cells 2 (Trem2), transcript variant 2, mRNA [NM_001272078]	3.35655275885495	7.22152870353905	10.9028859155106	1.65195408314369e-07	2.01837458796513e-05	7.84724712999108
51	83	1414	GGGGCAGAAGCTGGTGGTGGAAGAGAAACGGTCATGTCTACATGTGCCTGTCTGCAAAGA	7810	0	A_51_P408363	Cfp	NM_008823	ref|Mus musculus complement factor properdin (Cfp), mRNA [NM_008823]	2.87578723299915	9.19327566877089	10.8992964193021	1.65783812988449e-07	2.01975986947159e-05	7.84365274785025
251	43	7003	TTGATCTTTGTTCTAGTGTTGTAGCAAGTGATTCTTTCTTCATTTTACATGACCGCCGGA	37163	0	A_55_P2133248	Gm8995	ENSMUST00000184842.1	ens|predicted gene 8995 [Source:MGI Symbol;Acc:MGI:3644223] [ENSMUST00000184842.1]	2.03419225315327	6.14843426676206	10.8713659899071	1.70440151855069e-07	2.06465664294179e-05	7.84032302966366
157	58	4127	GCTTTCTATTGTACTGCTGCGTTATCTACATGTGATGAAATGTTTTTGTGAAGTACTTGT	23433	0	A_55_P2017982	Pde8b	NM_001170669	ref|Mus musculus phosphodiesterase 8B (Pde8b), transcript variant 1, mRNA [NM_001170669]	-3.11723770749507	8.96479054049288	-10.8873557250433	1.67757482358405e-07	2.03796582639915e-05	7.83168786202821
349	132	1575	ATTTAGATGTTTTAACAAGTTAATCAGATGCCAGGTGGTGCCAGGTGGCACTTGTCCCTG	51724	0	A_55_P2062617	Rskr	NM_001287206	ref|Mus musculus ribosomal protein S6 kinase related (Rskr), mRNA [NM_001287206]	5.70251248403272	6.93965951466572	12.9908879408776	1.71911911157716e-07	2.07619067974861e-05	7.82041755828644
283	162	2754	AAGAGGGTGTGGGGGTGAATCGGATCGAACTACGTTATATACATGTTCGAAATGTTATAA	42058	0	A_51_P507778	Sdr42e1	NM_028725	ref|Mus musculus short chain dehydrogenase/reductase family 42E, member 1 (Sdr42e1), transcript variant 3, mRNA [NM_028725]	-2.22448557102564	10.6408431835176	-10.8600365560326	1.72368896246681e-07	2.07619067974861e-05	7.80426735103131
108	99	1039	ACAGACTGTAAGGACTCAAACTCTGTTTTCATTGTTATCCAAAGATGAGTGGAGAAATGA	16141	0	A_51_P503797	Lair1	NM_178611	ref|Mus musculus leukocyte-associated Ig-like receptor 1 (Lair1), transcript variant b, mRNA [NM_178611]	2.19945599500719	6.35304051696182	10.8457454880767	1.74835433794387e-07	2.09995135861681e-05	7.80356175315751
291	139	706	TGGAGTGAGATGGGGAGAAAGATGCCCTTTTGCGACACCGAGATTTTGATTTGATCACAT	43184	0	A_51_P376445	Rhox5	NM_008818	ref|Mus musculus reproductive homeobox 5 (Rhox5), mRNA [NM_008818]	2.62903193345268	6.68685286104451	10.838498071652	1.76100791936765e-07	2.10332522720524e-05	7.78260372817785
285	121	805	ATGGACATACCTTTATCCTGAGTGACCCTTCTAAGACTGGAATTGGTGCCCCTACTGTTA	42278	0	A_55_P2114187	ENSMUST00000197160.1	ENSMUST00000197160.1	ens|predicted gene 6522 [Source:MGI Symbol;Acc:MGI:3648401] [ENSMUST00000197160.1]	3.96049138751737	6.76142885746847	10.8066769951867	1.81774481495706e-07	2.16494934978037e-05	7.77631511826322
344	99	3420	GATCCCTGTCCATTGCAGCAGGAGTGACACCTACAAAATGCCTGGTATGTAATTTGGTAT	50768	0	A_55_P1988975	Ms4a4b	ENSMUST00000142135.1	ens|membrane-spanning 4-domains, subfamily A, member 4B [Source:MGI Symbol;Acc:MGI:1913083] [ENSMUST00000142135.1]	2.24210146192178	6.13531278127583	10.744571824197	1.93423059966924e-07	2.2532035547387e-05	7.71785263149204
213	22	245	TGAAAATAGCCCGATCAAGGATCCTAAGGTCAAGGTGAAGATTTCCTGTTGCCAGGAAGA	31570	0	A_55_P2045136	Ly6a2	ENSMUST00000190944.1	ens|lymphocyte antigen 6 complex, locus A2 [Source:MGI Symbol;Acc:MGI:3612406] [ENSMUST00000190944.1]	3.32237437872802	6.46224269512895	12.6288620285543	2.23471124785993e-07	2.47408799389001e-05	7.70819234954084
219	137	3922	ATGAGAAGGAAACAGGCCCTGTTTTGTACATAGTTGCAACTTAAAATTTTTGGCTTGCAA	32658	0	A_52_P170635	Sirpa	NM_007547	ref|Mus musculus signal-regulatory protein alpha (Sirpa), transcript variant 1, mRNA [NM_007547]	2.46621456638365	7.61296737416368	10.7513226470433	1.92118760829028e-07	2.2532035547387e-05	7.69451207907347
135	131	2037	GCTGCCAAAGATGACTACCAAGGCTCAACCAATAGTCCCTGTGGTTTCAGCTGTCTGTAG	20329	0	A_55_P2014427	Il17re	NM_001034031	ref|Mus musculus interleukin 17 receptor E (Il17re), transcript variant 3, mRNA [NM_001034031]	-2.63116914089898	8.98622701476243	-10.7433340485527	1.93663238492614e-07	2.2532035547387e-05	7.6864064925483
188	103	5832	TTTAGCATTTTGGTACTTAAGGAAATAAAAAAGAAAAACCTGGAAGATCTCACATTTTAT	27931	0	A_66_P101782	Igfbp5	ENSMUST00000027377.8	ens|insulin-like growth factor binding protein 5 [Source:MGI Symbol;Acc:MGI:96440] [ENSMUST00000027377.8]	3.71507299945202	7.7805374591554	10.7364048078335	1.95013736951444e-07	2.2532035547387e-05	7.67937126768146
108	82	9856	AAATGCTTACACTCCCTGTGTGGAACTCATTTTTTGGCTGTCTGAAGAATATTCAAGTAA	16108	0	A_51_P167489	Lama3	NM_010680	ref|Mus musculus laminin, alpha 3 (Lama3), transcript variant 1, mRNA [NM_010680]	2.6272621694377	9.46928792947578	10.7134522766615	1.99560079551451e-07	2.29326892498599e-05	7.65603770336006
30	24	3130	GGGAAGAATATATCTGAATCCTATTCAATACATTTGCTGGATGTGAAGAAAAATACAGCC	4394	0	A_55_P2911022	Retreg1	NM_001277315	ref|Mus musculus reticulophagy regulator 1 (Retreg1), transcript variant 3, mRNA [NM_001277315]	-2.01891566856813	10.891719248841	-10.7045405090443	2.01355935881314e-07	2.30146587035956e-05	7.64696556394849
120	87	4601	ATAAGCCAAACTCTCTGAAACCCCAGCAAAACAAAAACCACATCCATGTGTTCATCTTGT	17887	0	A_51_P515605	Col3a1	NM_009930	ref|Mus musculus collagen, type III, alpha 1 (Col3a1), mRNA [NM_009930]	3.9893635212662	11.1131943309003	10.688231919355	2.04687591918088e-07	2.31512450194659e-05	7.6303454553458
269	164	1146	TGCATGTGTGGAAGTTTACCTAAACCAGAATGCTAACAACAGGTCTTCAGGACACTTGGG	39999	0	A_52_P134083	Cyhr1	NM_180962	ref|Mus musculus cysteine and histidine rich 1 (Cyhr1), transcript variant 2, mRNA [NM_180962]	-2.05215862393954	11.4946403460838	-10.6877144850243	2.04794264683755e-07	2.31512450194659e-05	7.62981775501366
383	152	1032	GGAGTCAATAGAGCAAGACTTAAGGAAATAATGAGGTAGATTGTCCATTCTACTAGAATT	56728	0	A_52_P1026777	Ecscr	NM_001033141	ref|Mus musculus endothelial cell surface expressed chemotaxis and apoptosis regulator (Ecscr), transcript variant 3, mRNA [NM_001033141]	2.74834951017747	8.70883364384107	10.6873289119698	2.04873792235877e-07	2.31512450194659e-05	7.62942451681598
101	10	2275	TAATTCCACCTTTGCCTCTTATGCCAGACCTTAATAAAGCCTCTGCTTCTCCGGTTGTTT	15090	0	A_55_P2078780	Etv4	ENSMUST00000164750.7	ens|ets variant 4 [Source:MGI Symbol;Acc:MGI:99423] [ENSMUST00000164750.7]	2.69840084979006	7.62564768373104	10.6853939687493	2.05273392420769e-07	2.31512450194659e-05	7.62745090988834
70	14	899	TCTGGTTTCACATCCTGTTTTATCTGTCAGTGGGAATAATGTTTTCGTTGAACACGGTTC	10350	0	A_51_P296764	Fcgr1	NM_010186	ref|Mus musculus Fc receptor, IgG, high affinity I (Fcgr1), mRNA [NM_010186]	3.4452564979068	6.37991823815053	11.4525278970485	2.25966227858287e-07	2.48908239437992e-05	7.62224995373557
126	73	1386	TTGTACCTCTGCATATGTATTGCTATCCCAGAACTTTAAAGCTGTGCATATTGAATTGTG	18752	0	A_55_P2729243	Sirpb1b	NM_001173460	ref|Mus musculus signal-regulatory protein beta 1B (Sirpb1b), mRNA [NM_001173460]	3.55040795510328	6.60128934152503	10.6361164345323	2.15738257499948e-07	2.40760497917068e-05	7.60578175949551
159	97	2219	TTGATCATAACCTCACAGGGTCTTCGTGATCCACAACAGATTGTAACTGGGAAGTTTAAG	23800	0	A_51_P254656	Hdc	NM_008230	ref|Mus musculus histidine decarboxylase (Hdc), mRNA [NM_008230]	3.85513901409892	7.01308013311841	10.653033723116	2.12082254411555e-07	2.37929429428098e-05	7.59439521521528
47	26	1274	ACAGAGGAATGGGTGAAACTCCAGATGAATGCCCCATCAGGTTGAAGGGGGATTAATAAT	7127	0	A_51_P423578	Slfn2	NM_011408	ref|Mus musculus schlafen 2 (Slfn2), mRNA [NM_011408]	4.63378780431477	8.11496328076668	10.6457788222001	2.1364187766222e-07	2.39048394639998e-05	7.58697173250695
186	72	11128	GTCATGAATATAACCGTCCCTGGATTTTTATAAGTTGAGGGCATTTTGTTGTTTTACGAC	27575	0	A_51_P275123	Psd3	NM_177698	ref|Mus musculus pleckstrin and Sec7 domain containing 3 (Psd3), transcript variant 2, mRNA [NM_177698]	-2.35368338414474	10.0946644609269	-10.6098886807263	2.21541185046386e-07	2.45945421592358e-05	7.55017914703837
91	142	1153	GTTTCCGTTGGACCCGTTAATTACCCATGTTTTACCTTTCGAGAAAATAAATGAAGCATT	13846	0	A_52_P629895	Adh1	NM_007409	ref|Mus musculus alcohol dehydrogenase 1 (class I) (Adh1), mRNA [NM_007409]	-2.54589692259417	11.6424377500228	-10.5763102024211	2.29217015679788e-07	2.51482929531291e-05	7.51565288253874
284	73	2398	AAAGCTAGAGCATGAGTTATCATAATCAAGCAGATGTGACCCCCTCAGACCACGCCTCCT	41898	0	A_51_P262208	Itgb2	NM_008404	ref|Mus musculus integrin beta 2 (Itgb2), transcript variant 1, mRNA [NM_008404]	2.80280889327703	7.18253381756249	10.5726713665202	2.30065872125241e-07	2.51482929531291e-05	7.51190531148088
81	32	4150	GCAGAAATTCACTGTTCCTTCCTCAAATTTCTTTTGGTCATGGTATTATATCATAGCAAC	12169	0	A_55_P2105958	Trpa1	NM_177781	ref|Mus musculus transient receptor potential cation channel, subfamily A, member 1 (Trpa1), transcript variant 1, mRNA [NM_177781]	2.58159605181242	6.13173829969348	10.5334956565131	2.39422108296014e-07	2.57070419763591e-05	7.50192432402099
374	49	2373	GTGATCAGCTGAAACACGTGTGCTTTTGTAGAGTTTAACATTTGGTGTTTTTCTGAAATA	55075	0	A_55_P2799346	Spats2l	NM_144882	ref|Mus musculus spermatogenesis associated, serine-rich 2-like (Spats2l), transcript variant 1, mRNA [NM_144882]	2.99138338301729	11.8143550169426	10.5619526531603	2.32586030146911e-07	2.53572446559398e-05	7.50085944247514
280	63	2632	AGAACTTCTTCCTCCCTTTGAAGATCTGTCCATATTCAGGAATCTGAGAGTGTTAAAAAA	41290	0	A_55_P2019784	Lrrtm1	NM_001362109	ref|Mus musculus leucine rich repeat transmembrane neuronal 1 (Lrrtm1), transcript variant 2, mRNA [NM_001362109]	-3.23085862555885	7.93947715022794	-10.5468640255692	2.36184131127676e-07	2.55529594692561e-05	7.49440749178134
22	29	2130	ATACAGGAGGACTAGTGCACTATCTTTATGTTGCTGCGAATGCCTTAGACTTAACTTCAA	3198	0	A_51_P382849	Emb	NM_010330	ref|Mus musculus embigin (Emb), mRNA [NM_010330]	2.83680675515084	7.17471080667239	10.5368068215421	2.38615676397953e-07	2.57070419763591e-05	7.47490584150366
249	57	631	AGAGACGCATCATAACGCAATGCCGCGAAGGCTTCTGCTCCTCTTCAAGCTGTAGATGCT	36893	0	A_51_P235687	Alox5ap	NM_009663	ref|Mus musculus arachidonate 5-lipoxygenase activating protein (Alox5ap), transcript variant 1, mRNA [NM_009663]	3.58945269607711	8.66901009903251	10.5345236961561	2.39171416324883e-07	2.57070419763591e-05	7.47254657358326
239	45	2231	CTCAAGGCATCCAGGTTGGCCATGAAAGACCCAATAAAAAGACACTGGTGTGATTGCACT	35406	0	A_55_P2125208	Arid5a	NM_001290726	ref|Mus musculus AT rich interactive domain 5A (MRF1-like) (Arid5a), transcript variant 5, mRNA [NM_001290726]	2.11601397472776	9.93620361162847	10.5287638551537	2.40579632226099e-07	2.57387223096687e-05	7.46659256634739
319	36	11558	GTTTCTTAGTTATCAAAGCAGTTGGAAATGTTTGCAAGACTATGAACATAGAATTGCTGC	47113	0	A_55_P2062469	Col12a1	NM_001290308	ref|Mus musculus collagen, type XII, alpha 1 (Col12a1), mRNA [NM_001290308]	2.38519692032681	7.07622857572727	10.5233258623901	2.41917355219463e-07	2.57387223096687e-05	7.46096852823973
203	2	1188	GGGCAGTCCTGCATCTAAAGTCACTACGATGAGCGAAAATGATTTCAAGCACACAAAATC	30061	0	A_51_P418375	Jam2	NM_023844	ref|Mus musculus junction adhesion molecule 2 (Jam2), mRNA [NM_023844]	2.02382346805359	7.14672241620903	10.5225960784991	2.42097487556933e-07	2.57387223096687e-05	7.4602135750814
133	27	701	TCTGAGGACTACCAGAGCCGTCACTTTGCTTGCCTGCCACGGAATCTAGGCTTGTGCACT	19860	0	A_52_P87713	Timp1	NM_001044384	ref|Mus musculus tissue inhibitor of metalloproteinase 1 (Timp1), transcript variant 1, mRNA [NM_001044384]	4.31991840009274	7.95896540883741	10.5199820458352	2.42743894404317e-07	2.57387223096687e-05	7.4575089959117
191	15	5920	TGCTTATTAATGGTTCTCCAGATGTATACAAGTATTGGATGATTCCTCAAGTTTACAGCT	28337	0	A_51_P339943	Nid1	NM_010917	ref|Mus musculus nidogen 1 (Nid1), mRNA [NM_010917]	2.22328952969973	9.20734949766663	10.5100255052531	2.45223051834236e-07	2.59369127884077e-05	7.44720195792498
331	8	2316	CCTAACCCAGAGGTTACCAGCCTGGTTTTGTGGGTTTTTTGTTTTGTTTTGTTTTTTCTT	48835	0	A_55_P2219765	Wnt5a	NM_009524	ref|Mus musculus wingless-type MMTV integration site family, member 5A (Wnt5a), transcript variant 1, mRNA [NM_009524]	3.14664282512784	7.39712878892785	10.4945092874713	2.49141061024997e-07	2.62208633012918e-05	7.4311217698485
134	128	692	CAGATGTTCAGGGTTGCTATAATAAGGCAAAATCGTGGTTTCACTCCAATTTCTTGTATA	20034	0	A_51_P337675	Cd53	NM_007651	ref|Mus musculus CD53 antigen (Cd53), mRNA [NM_007651]	2.32167014220269	6.20800592194561	11.2309741018165	2.74796940280569e-07	2.775318551969e-05	7.43002147083378
254	121	5551	GGAATGATGTTACCTATCTAGTCTTTGTACCCAAGTTGTAGCTCTCCATAAATGCCCTCC	37591	0	A_65_P17712	Fuca2	NM_025799	ref|Mus musculus fucosidase, alpha-L- 2, plasma (Fuca2), transcript variant 1, mRNA [NM_025799]	-2.08344022818208	8.80308903667563	-10.4892301467806	2.50489422476327e-07	2.62976784056072e-05	7.42564580893834
74	57	1941	AGCCACTCCATGTACTGGGTTATAAAAGAAATGTTCTCATGAACTTTCATGAAGTTTACA	11027	0	A_51_P108459	Gpr65	NM_008152	ref|Mus musculus G-protein coupled receptor 65 (Gpr65), mRNA [NM_008152]	2.25226521064496	6.4119227463158	10.4679220932229	2.56012167239003e-07	2.68112840858009e-05	7.40351780568027
201	66	1007	AGACAGCTTGTCAGACTATTCCCATTACAAATGTGAAAAACTGGGCCGGGAAGAGAAGAC	29885	0	A_51_P432851	Dhrs11	NM_177564	ref|Mus musculus dehydrogenase/reductase (SDR family) member 11 (Dhrs11), mRNA [NM_177564]	-2.40926198989963	10.5163486547983	-10.4561843090947	2.59110310988762e-07	2.69679324754032e-05	7.39131083547381
345	75	4536	TTATGGGAAATGTAAAATTGACTATGGCCATTTCCTATGCTTAAGACCATCTTTGACTTG	51017	0	A_52_P677117	Ptprc	NM_011210	ref|Mus musculus protein tyrosine phosphatase, receptor type, C (Ptprc), transcript variant 2, mRNA [NM_011210]	2.62540278069274	7.46156997420065	10.4364106887113	2.64421127791401e-07	2.7119930992725e-05	7.37071863254562
131	82	1463	TTGGCATGCCTGGATTAGATAGTGACTAACTGTGTTATAACCTCATGTACAGACATCCCT	19659	0	A_51_P159453	Serpina3n	NM_009252	ref|Mus musculus serine (or cysteine) peptidase inhibitor, clade A, member 3N (Serpina3n), mRNA [NM_009252]	3.79498639500605	8.36849892019881	10.4353849008326	2.64699813306542e-07	2.7119930992725e-05	7.36964941296708
232	26	2273	CTTTGAAAACCTACAAGTCAAGGTGTGGCCCAAGGTTAGCCATTTAAATGTGGCAAAAAA	34208	0	A_55_P2055854	Ppara	NM_011144	ref|Mus musculus peroxisome proliferator activated receptor alpha (Ppara), transcript variant 1, mRNA [NM_011144]	-2.77267490662854	10.0276171579862	-10.4125173981444	2.70995254763541e-07	2.75656632471077e-05	7.34578890966374
88	41	2986	GCTCAGGAAAAAGTGCTAAGTGGCGGCAAAGTTTTTATGTATTAGAGAAGTTTTTAAAAC	13073	0	A_55_P2806054	Olfml2b	NM_177068	ref|Mus musculus olfactomedin-like 2B (Olfml2b), mRNA [NM_177068]	3.03555849272456	7.615796977783	10.4021174926248	2.73911509034833e-07	2.77471291597906e-05	7.334921675125
343	144	1055	AGAAACCTTCCACAGTTAAAGTTCCAGCAACCCAGCATGAACCTGATACCACGACAAGAA	50849	0	A_66_P106385	Cd55b	NM_007827	ref|Mus musculus CD55 molecule, decay accelerating factor for complement B (Cd55b), transcript variant 1, mRNA [NM_007827]	2.10594698339454	9.91987275764583	10.4015047080875	2.74084391615797e-07	2.77471291597906e-05	7.33428104746275
311	50	2362	TGTCCAAATGGGCACACTGTCAGTTTTGTTTCCCTTCAGTTGTTTGATGCATTTAAAAAA	45970	0	A_55_P2736969	Gata3	NM_001355110	ref|Mus musculus GATA binding protein 3 (Gata3), transcript variant 2, mRNA [NM_001355110]	3.11279171959212	6.5503514423804	10.3778093103324	2.80860403065547e-07	2.81930750903832e-05	7.32635100823716
163	51	1890	TTCCTTGAACTATGTACCATGCATGATAACTGAAAAGTTAGCTGCTCTATTCCTCGGGGT	24301	0	A_51_P383399	Aldh1a7	NM_011921	ref|Mus musculus aldehyde dehydrogenase family 1, subfamily A7 (Aldh1a7), mRNA [NM_011921]	-2.59871554199544	8.50394656525916	-10.3647347519995	2.84676262698589e-07	2.84134976846979e-05	7.29577769466301
240	39	1612	AAAGCGGGAACACTGGGATTGCAGGACCAGCTTTGACCACATTCAGAGATGCTTCTCTTT	35395	0	A_55_P2095039	Ncmap	NM_001243306	ref|Mus musculus noncompact myelin associated protein (Ncmap), transcript variant 5, mRNA [NM_001243306]	3.47290423600638	7.8398083901001	10.3525938241516	2.88269641049092e-07	2.86377029620709e-05	7.28303728982604
35	27	1838	CAGAACTCTTCTCTGTCAGTCCACGAAGTAGACTAGAAGCCAACGGGTGCCTGGGGGCAA	5308	0	A_51_P418116	Tmem119	NM_146162	ref|Mus musculus transmembrane protein 119 (Tmem119), mRNA [NM_146162]	2.80809557693832	8.07307459116076	10.3418162911434	2.91500415737346e-07	2.88911565891287e-05	7.27171628508703
238	25	1647	CTGCTCAAATATAATACATACAACATCCAGCTCTTAGTTGTGGGAACAATACTTTAGCTT	35079	0	A_55_P2032167	Ifi202b	NM_008327	ref|Mus musculus interferon activated gene 202B (Ifi202b), transcript variant 1, mRNA [NM_008327]	5.27847155653053	9.85014992338312	10.3395306946313	2.92190564002929e-07	2.88922106763733e-05	7.26931406517797
380	30	1964	CCCATTTTCCCACTCTTGTGGTCCTTTGACTACATACTGTATTTAGTAGAAACTATATTA	55927	0	A_55_P2822967	Btc	NM_007568	ref|Mus musculus betacellulin, epidermal growth factor family member (Btc), mRNA [NM_007568]	2.18102644942255	6.89125969789951	10.3230278883689	2.97226175434562e-07	2.91192621043828e-05	7.25195496183943
15	164	1523	AATAACGGCGGTTTCCGCTGCCAGAGAAGACTTGGTTTCTGTGTCAGTTTTTACTTTGCA	2524	0	A_51_P518051	Dusp4	NM_176933	ref|Mus musculus dual specificity phosphatase 4 (Dusp4), mRNA [NM_176933]	2.14941551089464	6.31847186019888	10.291558237264	3.07089512238322e-07	2.96080248772363e-05	7.23622976613066
282	109	3243	AAGGCCAGGACTTGTCTACCCTTACATGGAACATTGCAAAATAAAGATGTTATATTTGTT	41667	0	A_55_P1955015	Myo1g	NM_178440	ref|Mus musculus myosin IG (Myo1g), mRNA [NM_178440]	2.0515028415896	7.57856119272753	10.2873323507765	3.08440609894284e-07	2.96414112729525e-05	7.21432151632799
280	2	2358	GCCCAGTTTTTACGAAGACCCCTTAATCATGCTTTCTTAAGAGTTTTTACCCAACTGCGT	41186	0	A_51_P186703	Fbln5	AK090129	gb|Mus musculus RCB-0545 OHTA cDNA, RIKEN full-length enriched library, clone:G431002M01 product:fibulin 5, full insert sequence. [AK090129]	2.06258916764103	7.90971607888358	10.2850145179333	3.09184381615156e-07	2.96414112729525e-05	7.21187378489698
26	99	2756	TCCAGTCTGTAAGCTGAAAAAGAAGAACACATTTATTTACTGACAGAAATGATCTGCTCC	3927	0	A_52_P444628	Cybb	NM_007807	ref|Mus musculus cytochrome b-245, beta polypeptide (Cybb), mRNA [NM_007807]	2.26989395483667	6.14750229296819	10.2429797230793	3.23013343578019e-07	3.04679485605447e-05	7.20268192903743
376	155	3526	GGCCCTGGTAACTCTACTGGGCATTTTCCCAGATGTTTACAGACTGTGAGAATGACAAAT	55554	0	A_52_P156190	Ednra	NM_010332	ref|Mus musculus endothelin receptor type A (Ednra), mRNA [NM_010332]	2.23603038439141	7.21438906808584	10.2705696867058	3.13863317379119e-07	2.98501641513425e-05	7.19660822841373
317	124	2742	TTTAAGTAGAAGCATCTGGCAAACCATGGAGCGAGAACACCAGTTGTCTCGATGGAAACA	46976	0	A_55_P2042356	Rftn1	NM_181397	ref|Mus musculus raftlin lipid raft linker 1 (Rftn1), mRNA [NM_181397]	2.347622089084	7.85429555367741	10.268575475778	3.14515241181623e-07	2.98501641513425e-05	7.19449919410401
33	53	3705	TTAAAATAGTCATTCCGGAGAGTCAGGGAAAGCTAAACCCACCAAACTTTTGGGAACTAT	5054	0	A_66_P134428	Sfrp1	NM_013834	ref|Mus musculus secreted frizzled-related protein 1 (Sfrp1), mRNA [NM_013834]	2.44088322555227	6.27204460416977	10.2163137080801	3.3213026812167e-07	3.10370260884952e-05	7.18674201737631
154	136	2667	TACTTTTTAAAAAGCAACCTGAAAACGACTGGCGACCATCAGAGTGCGGCGTCTATTCTC	22994	0	A_55_P2126572	Tmem25	NM_001357385	ref|Mus musculus transmembrane protein 25 (Tmem25), transcript variant 4, mRNA [NM_001357385]	-2.38015780266346	8.95381589215347	-10.2562128165705	3.1858935634362e-07	3.0169489626669e-05	7.18141649320352
159	83	2528	TAGCCTTGGGTCAGCTATGTATTCAGCATGGGTGGTCAATAAATTTGAAACCTGAGTCTC	23773	0	A_55_P2129348	Pilra	NM_153510	ref|Mus musculus paired immunoglobin-like type 2 receptor alpha (Pilra), mRNA [NM_153510]	2.0483595200759	6.04176048454232	10.2372428228124	3.24951764183951e-07	3.05677523480916e-05	7.17912324773316
215	106	1816	GCTGTAAACCTCCTACCGTATGTGGGAATTTATTTACCTGAAATAAAATCTACTAGTTGT	32015	0	A_55_P1966204	Cxcl12	NM_021704	ref|Mus musculus chemokine (C-X-C motif) ligand 12 (Cxcl12), transcript variant 1, mRNA [NM_021704]	2.42168567630122	8.30399681142934	10.2346243053036	3.2584068339936e-07	3.05837086478088e-05	7.15853659982043
130	49	1034	AGATGCTGATAAGAAGCCATTGAAGACTCCTCATAAAGACACCATTAGAAGGAAAACTTC	19301	0	A_52_P465129	Gm5150	ENSMUST00000194367.5	ens|predicted gene 5150 [Source:MGI Symbol;Acc:MGI:3779469] [ENSMUST00000194367.5]	2.39585603146715	6.00725789031543	10.1677213306974	3.49463640601794e-07	3.21712359500461e-05	7.1365738802298
29	64	2550	GTGAATCTGTACGATATCTTTAAAGTAGTAACTACGTAGTCAAATGTGTTCTTGACGTTG	4468	0	A_55_P1964960	Il33	NM_001360725	ref|Mus musculus interleukin 33 (Il33), transcript variant 3, mRNA [NM_001360725]	3.13344496714735	8.11713383980248	10.1691657990394	3.48934574645089e-07	3.21712359500461e-05	7.08889710706964
371	62	135	TAGCAACTAAATGCCTGGGATGTTGACTAAAGGCTTCTTTGTGTCCTAAGCCTTGGCTGT	54794	0	A_55_P2739904	Mib2	AK189402	gb|Mus musculus cDNA, clone:Y0G0149A22, strand:plus, reference:ENSEMBL:Mouse-Transcript-ENST:ENSMUST00000030936, based on BLAT search. [AK189402]	3.48187335012816	6.81264631466258	10.1674476379921	3.49563983370288e-07	3.21712359500461e-05	7.08706380734144
271	19	3171	GCACTCGGAGTGTCTGGTATCAGGACCAAAGTGTTGATTTCGTACCTGTACTTCATGGCC	40035	0	A_55_P1975690	Bicc1	NM_001347189	ref|Mus musculus BicC family RNA binding protein 1 (Bicc1), transcript variant 2, mRNA [NM_001347189]	2.63766120893546	8.52069302771507	10.1613616412922	3.51803294670601e-07	3.23073958663051e-05	7.08056774414491
270	91	692	ATCCACACAGAACAAGCTGAAGCTCCTTGTATGGGCAGCCAGGCCAGTACCCCACAGAAG	39874	0	A_55_P2126951	Zfp467	NM_001085417	ref|Mus musculus zinc finger protein 467 (Zfp467), transcript variant 4, mRNA [NM_001085417]	-2.49956637587813	9.78077534329126	-10.1575187013003	3.53225232247526e-07	3.23680682110616e-05	7.07646408179446
295	85	2913	CCCTAAAGGAAAACATTCCAAGGCCCAGGGAAGACTGATTGTCGGAACACAAAAGGTTAA	43669	0	A_51_P108020	Zmynd15	NM_001029929	ref|Mus musculus zinc finger, MYND-type containing 15 (Zmynd15), transcript variant 1, mRNA [NM_001029929]	2.31186360726071	6.40065048398136	10.113819525551	3.69836709368213e-07	3.34576320119725e-05	7.04832946406548
67	148	444	CCGGCCAGCTTTCTCAGCCATTCGGCAGAACCCAATGACGCTTGGCAACGTGGTTATCTT	10293	0	A_51_P181451	C1qa	NM_007572	ref|Mus musculus complement component 1, q subcomponent, alpha polypeptide (C1qa), mRNA [NM_007572]	2.08762787236314	9.42351967228272	10.1219256978359	3.66692893238913e-07	3.33764464171424e-05	7.03839031193831
141	121	3727	CCTGGGAGCAAAGTGCTGTGCACTGCCCAGAGTTAGGAGACGTGGACAGTTAGACCTTTC	21190	0	A_66_P112305	Myo1f	NM_053214	ref|Mus musculus myosin IF (Myo1f), mRNA [NM_053214]	2.80923369857395	6.98048842003533	10.1181482286564	3.68154316179585e-07	3.33764464171424e-05	7.0343425570789
6	110	4088	AGCATTCAGTCAGCACCCAGGGCTCTGGCTGGGATACAATCCTGTATAGTTCCCATTTTT	846	0	A_51_P191700	Col18a1	NM_009929	ref|Mus musculus collagen, type XVIII, alpha 1 (Col18a1), transcript variant 2, mRNA [NM_009929]	3.59504747651787	9.9313998199853	10.0911034573138	3.78802208236209e-07	3.4171031000626e-05	7.00532331552097
134	124	6877	TAAACTCACAACACTCCATATCAAATGATCAATAAACGCAGATGTAACTGGTGTCTGATG	20027	0	A_55_P2016034	Nlrc5	NM_001033207	ref|Mus musculus NLR family, CARD domain containing 5 (Nlrc5), mRNA [NM_001033207]	3.75016249818753	7.84624431031099	10.078874216178	3.83725399555332e-07	3.4348674239354e-05	6.99217852854745
118	136	1437	GTCACCTCTAAATGACAGCTTTAGTAGTATATCCAACCATTGATTAATCTTCATACCTGA	17678	0	A_55_P1962918	Ifi205	NM_172648	ref|Mus musculus interferon activated gene 205 (Ifi205), mRNA [NM_172648]	2.39760176064855	7.34619812868496	10.0768032672169	3.84565907441284e-07	3.43515920556638e-05	6.98995113402528
273	156	377	TGAAGCTCTTCTGAAATCAGGAGAAATGATTTTGGATGCCTGGGAAAGCCCTCTGGATGA	40570	0	A_55_P2183208	Prl2c1	NM_001045532	ref|Mus musculus Prolactin family 2, subfamily c, member 1 (Prl2c1), transcript variant 1, mRNA [NM_001045532]	3.62933367594497	6.9646105917737	10.7127468590984	4.40031610114002e-07	3.8261153436477e-05	6.94249463189253
155	81	771	CTCAATGATCATCATGTTTACCTAGAAGGCACCTTGCTAAAGCCAAACATGGTGACTGCT	23185	0	A_52_P468023	Aldob	NM_144903	ref|Mus musculus aldolase B, fructose-bisphosphate (Aldob), mRNA [NM_144903]	-3.65311512187632	10.7241225813396	-10.0051278819554	4.14911890047185e-07	3.65587001179015e-05	6.91260980461096
104	16	2065	CTGGAACTCACACGACATCTTCCAGTACCAAGACAAAGCCTATTTCTGCCATGGCAAATT	15397	0	A_66_P130121	Mmp9	NM_013599	ref|Mus musculus matrix metallopeptidase 9 (Mmp9), mRNA [NM_013599]	3.09180612350513	6.10463375398067	10.595077284592	4.90991996682823e-07	4.14443605238947e-05	6.86620925288195
239	63	2125	CTAAGATTACATCAAGCTAATTGTGCAAGGTCAATTCACTTTGTAAGAAAACTCTCAGAG	35438	0	A_55_P2034245	Meox1	NM_010791	ref|Mus musculus mesenchyme homeobox 1 (Meox1), mRNA [NM_010791]	2.17168385918495	6.97948396535807	9.95730286225407	4.36587321638151e-07	3.81175694635165e-05	6.8607310378998
9	40	2592	GTTCTTCAACATCTATGACCTTTTTATGGCTTTCAGCACTCTCAGAGTTAATAGAGACTG	1347	0	A_51_P341736	Mmp2	NM_008610	ref|Mus musculus matrix metallopeptidase 2 (Mmp2), mRNA [NM_008610]	3.22243869222351	7.52868579651885	9.95148058733807	4.39308177870401e-07	3.8261153436477e-05	6.85440024675503
146	22	507	AGCAAAACACATCTGAAGGCCTACCCGGAAATCAGGAATCAGGTTCACCAGCTGTAAAAA	21607	0	A_52_P332788	C130026I21Rik	ENSMUST00000162421.1	ens|RIKEN cDNA C130026I21 gene [Source:MGI Symbol;Acc:MGI:3612702] [ENSMUST00000162421.1]	2.14288764831983	6.28165815199199	9.88275464124815	4.72840410982616e-07	4.06154752947159e-05	6.82057009642883
354	156	744	TTCTTGCCTCAATCACAAGATCATACCCAACTTGTTAAAAGCAATTTGTTGCAATAATGG	52343	0	A_52_P59124	Ms4a7	NM_001025610	ref|Mus musculus membrane-spanning 4-domains, subfamily A, member 7 (Ms4a7), transcript variant 2, mRNA [NM_001025610]	2.72333789558336	8.04690353967136	9.91728742884086	4.55659878106451e-07	3.93784600756264e-05	6.81715467970061
378	100	1693	CCTCATTAGAGGCCGCACTGTATGGCTGTGTATCTGCTATGTAAATGCTGAGACCCCTGA	55754	0	A_51_P209183	Cxcl14	NM_019568	ref|Mus musculus chemokine (C-X-C motif) ligand 14 (Cxcl14), mRNA [NM_019568]	3.43068748462929	9.67588585166067	9.90958561656968	4.59432609200325e-07	3.9623965741559e-05	6.80874973795504
295	128	1876	TGAGATTAAGCAGTTACTGTCAGAATTGGATGAAGAGAAAAAGATCCGGCTCCGGTTGCA	43748	0	A_51_P164286	Sh3kbp1	NM_021389	ref|Mus musculus SH3-domain kinase binding protein 1 (Sh3kbp1), transcript variant 2, mRNA [NM_021389]	2.16812885654765	6.31756548642502	9.87900014186913	4.74749905253506e-07	4.06154752947159e-05	6.79547627603625
175	69	5958	AGGGGAGTTCCGGAAATACAATAACAACAATGGTGATGAAATAGCTCCCACCAATACCCT	26101	0	A_52_P184322	Trpm6	NM_153417	ref|Mus musculus transient receptor potential cation channel, subfamily M, member 6 (Trpm6), transcript variant 1, mRNA [NM_153417]	-3.00701222745227	6.93406267461927	-9.85669443298732	4.86266702251513e-07	4.12350862475067e-05	6.76245076896617
372	76	367	AGATCCATTTACTACCCTGGCTGCAAAGGTCAGCATTTGCTATGAATCATTAAATTTTTT	54821	0	A_55_P2008889	Tmsb15b1	NM_001081983	ref|Mus musculus thymosin beta 15b1 (Tmsb15b1), mRNA [NM_001081983]	-2.76135005354794	8.56610530838407	-9.8555961153243	4.86841489598729e-07	4.12350862475067e-05	6.74966972576708
235	41	0	AGAATCAAAAACCATCTAAGTCTGGGATGCCTTGGATGCCTGTGACATCTCTCCATCTCT	34814	0	A_30_P01019010	chr11:96111499-96126224_R	chr11:96111499-96126224_R	lincRNA:chr11:96111499-96126224 reverse strand	3.73851883035887	7.40605561615786	9.84419506384349	4.92851401466052e-07	4.14443605238947e-05	6.73715742241434
7	83	2361	CTACATATGAACAGGTTTTGTACTTCAGACATGACATGTTCATAGCCAAACTGTAAATCA	1110	0	A_55_P2101585	Cd55	NM_010016	ref|Mus musculus CD55 molecule, decay accelerating factor for complement (Cd55), mRNA [NM_010016]	2.55095160021894	9.1891115041976	9.84097701041617	4.94562159425441e-07	4.14443605238947e-05	6.73362341176934
74	43	449	TGGGGGAAGACGATCACCAGAAGTGACATTCTCTTGGTGGAGTGAACCTGCACACTGAAT	11001	0	A_55_P2137527	Fam183b	NM_029283	ref|Mus musculus family with sequence similarity 183, member B (Fam183b), transcript variant 1, mRNA [NM_029283]	-2.10794155881919	8.08247552507017	-9.8408063864368	4.94653043404185e-07	4.14443605238947e-05	6.73343600722936
1	96	765	TCGCAGCCATTGTTATTATCCTAGTATCCTTGGTCTATCTCAAGAAAAAGCAGGTTCCAG	187	0	A_52_P545613	Fcgr2b	NM_010187	ref|Mus musculus Fc receptor, IgG, low affinity IIb (Fcgr2b), transcript variant 2, mRNA [NM_010187]	2.12629415123404	6.60970438326997	9.83985405779832	4.95160637506492e-07	4.14443605238947e-05	6.73238996655349
19	145	2528	CTCAAAGGCTAAACTGATCCAGTCCTTTCTCCTTTTGGTCAATAAAAGGCTAAACTGAAG	3112	0	A_55_P2089530	Fkbp10	NM_010221	ref|Mus musculus FK506 binding protein 10 (Fkbp10), transcript variant 1, mRNA [NM_010221]	2.67698878835337	8.70823703067647	9.82736787945431	5.01867882897973e-07	4.18410206136057e-05	6.71866690997027
202	154	1421	ATTGGAGTACACTAGGCTTTAAAATACTGCAGGCATTCTGAGGGACTAAGTTTGCTTTCC	30043	0	A_51_P427663	Cnn2	NM_007725	ref|Mus musculus calponin 2 (Cnn2), mRNA [NM_007725]	2.10219975196467	9.03122597606675	9.81977000169218	5.05997032481583e-07	4.21027158984039e-05	6.71030892398852
273	96	3192	TAATCATAATCAACAGATTTGACCAGCTACTTGTGCTCAAAAGGGTTTCTTGTTTCTTAG	40465	0	A_51_P338485	Aldh6a1	NM_134042	ref|Mus musculus aldehyde dehydrogenase family 6, subfamily A1 (Aldh6a1), transcript variant 1, mRNA [NM_134042]	-2.19614681462185	10.1830108787899	-9.81664642425622	5.07705159434959e-07	4.21623353008106e-05	6.70687121740316
52	145	12207	TTCATCCTAATGTGTACTAGAGCACAGAAAATCACTGTGTTGACTTACTAGGGCTTTTTT	7925	0	A_55_P2501751	Vcan	NM_001081249	ref|Mus musculus versican (Vcan), transcript variant 1, mRNA [NM_001081249]	2.69876612223413	6.39615839421957	9.7947114133521	5.1987640258771e-07	4.26730207753414e-05	6.70340794727492
278	111	653	ATGATCACAGGTGCCTGCAGAAGCATATGGCCAAAATTAGAGATCGGAGCAAGATGAAGA	41083	0	A_51_P398971	Igfbp4	NM_010517	ref|Mus musculus insulin-like growth factor binding protein 4 (Igfbp4), mRNA [NM_010517]	2.23240442030388	6.57778447077169	9.80550061974098	5.13850962106116e-07	4.24300896371341e-05	6.69459671751905
93	35	1487	AACAAGAGATCCTGTGGATGAGGGGGTTTGTATAAGTTAAAATCCAATAAAGCTTTACCT	13951	0	A_66_P124052	Bok	NM_016778	ref|Mus musculus BCL2-related ovarian killer (Bok), mRNA [NM_016778]	2.4736895554714	10.0897675704322	9.80537065115397	5.13923097041889e-07	4.24300896371341e-05	6.69445351562186
277	74	1854	AACCCTTCTGTGGACCCCCACCTAAAGCACACCCATGGCCGGAATCAATAAAGTCTGTTT	41021	0	A_55_P2143693	Sytl1	NM_031393	ref|Mus musculus synaptotagmin-like 1 (Sytl1), mRNA [NM_031393]	-2.16153347598088	10.4288206213612	-9.79577952112173	5.1927652214184e-07	4.26730207753414e-05	6.68388124763562
183	29	1315	AAGAAAGACCTGTTCCAGGACTTGATGGCTGATGTGGTATTTGGTGTCCCATCAGTGATT	27197	0	A_55_P2850037	Ces1d	NM_053200	ref|Mus musculus carboxylesterase 1D (Ces1d), mRNA [NM_053200]	-3.33558638736443	8.70775302908355	-9.79522485108792	5.19587948030032e-07	4.26730207753414e-05	6.68326956055373
167	90	6196	TCCCTCTTTCAGCCAGGTCGGTATAGCCAAAGCTGATCATTTGTCTGTTTTTTCTTTTTT	24958	0	A_55_P2746444	Runx1	NM_001111023	ref|Mus musculus runt related transcription factor 1 (Runx1), transcript variant 3, mRNA [NM_001111023]	2.35087835735767	8.17198051828381	9.79015310103857	5.22444873266885e-07	4.2789357520415e-05	6.67767506035232
332	30	4154	GTTAAAATCTTCTAGCTTTTAAGATCAAACAAAAAGAAAGACACCAAAGATTGGGGTGCC	48872	0	A_52_P572476	Dhrs9	ENSMUST00000063690.3	ens|dehydrogenase/reductase (SDR family) member 9 [Source:MGI Symbol;Acc:MGI:2442798] [ENSMUST00000063690.3]	2.59523513625155	7.70238921050407	9.7589665192015	5.40387850902478e-07	4.39326023566395e-05	6.64321840717168
243	55	1550	GCCCATTGAACTGTACAGCAATTTGCATCAAAGGCAGGATATAATATAATATAAACACTC	36002	0	A_55_P2736395	Ccrl2	NM_017466	ref|Mus musculus chemokine (C-C motif) receptor-like 2 (Ccrl2), transcript variant 1, mRNA [NM_017466]	3.98602037627063	8.24490884821751	9.74145771718743	5.50750953531346e-07	4.4519733447147e-05	6.6238316716261
21	101	2103	TCATTACTCAAGGCTATGCACACTGGTAGAAGATATTGAGAGAGAAATGGAGGAGATTTC	3323	0	A_51_P184484	Mmp13	NM_008607	ref|Mus musculus matrix metallopeptidase 13 (Mmp13), mRNA [NM_008607]	5.49627248867488	6.83930702985555	11.1611408804963	6.96565708729304e-07	5.23273451757267e-05	6.59330551543527
299	105	4990	CCATGCCAATGTGTTTTATCAGAGGGCAATCTACTGAAGCTACTGAGACTAAAACCTGGC	44304	0	A_52_P242321	Spon1	NM_145584	ref|Mus musculus spondin 1, (f-spondin) extracellular matrix protein (Spon1), mRNA [NM_145584]	3.16529285899506	7.74461428481115	9.71070235745399	5.69475431223063e-07	4.56858978493838e-05	6.58970415150179
73	83	3498	GAGTGGTTTTGAAATTGCATTTGTATTTGCTGTGCTTCTGTATTCCATTTAACTGGGTTT	11073	0	A_55_P2143517	Fstl1	NM_008047	ref|Mus musculus follistatin-like 1 (Fstl1), mRNA [NM_008047]	2.63397156408458	10.2997516460935	9.70728034486255	5.71600762729528e-07	4.57700429952859e-05	6.58590113415253
97	153	5226	GCCATTGACTCCTTGTGTGTTTTCTTCATGTGTGTTTGAAGAGTTCTAGCTTATTAAAAA	14754	0	A_55_P2027737	Il1rl1	NM_001025602	ref|Mus musculus interleukin 1 receptor-like 1 (Il1rl1), transcript variant 1, mRNA [NM_001025602]	3.4905666034957	6.91786245938805	9.70382037662829	5.73758341281678e-07	4.58564490845031e-05	6.58205475262208
175	119	6529	ACAACATAACATTCTGAGGGGAGTCACAGGGTTGCCTTTAAAAAGTGGGAGCTATGTCAT	26192	0	A_51_P238722	Cd93	NM_010740	ref|Mus musculus CD93 antigen (Cd93), mRNA [NM_010740]	2.84368570235905	8.92832116365596	9.69085800716245	5.81919646119252e-07	4.61616444651949e-05	6.5676341496533
322	163	196	AAATTACTTCATTAAGATGGATGTAGGACGTGGTTGTTACCTCCACATAAATGTCTTAAG	47635	0	A_52_P398925	Stfa2l1	NM_173869	ref|Mus musculus stefin A2 like 1 (Stfa2l1), mRNA [NM_173869]	5.22532289969545	6.74186105142119	12.3235277686744	7.64962912032701e-07	5.61752298043496e-05	6.5569782666437
343	108	806	CCTGTCTCAGAACTCAAAGAATAAATCCAGTGTATCTTCAGAGTCACTTTGTAACCCTAC	50783	0	A_66_P116441	Ms4a6d	NM_026835	ref|Mus musculus membrane-spanning 4-domains, subfamily A, member 6D (Ms4a6d), mRNA [NM_026835]	3.47011957864048	8.09462519577258	9.67740981002909	5.90518927706914e-07	4.67565629183804e-05	6.55265538851547
79	92	697	CACTTGGCATTTCCATTTACAAACATGAAACTTGTCTTTCCAGAGTTGCAGATATTTTGT	11983	0	A_55_P1978424	Bcl2a1d	NM_007536	ref|Mus musculus B cell leukemia/lymphoma 2 related protein A1d (Bcl2a1d), mRNA [NM_007536]	3.47235443016236	8.94218901132513	9.66420242047408	5.99097343068798e-07	4.72597772355144e-05	6.53792729208766
250	50	1619	AGTGGTCTTCATTGTCTTTAAATGTTGTGCCTATGGCTGCCGGAAATGCTTTGGGGGAAA	36882	0	A_55_P2742311	Ugt1a6b	NM_201410	ref|Mus musculus UDP glucuronosyltransferase 1 family, polypeptide A6B (Ugt1a6b), mRNA [NM_201410]	-2.11507805403957	12.9788584972634	-9.65626621826413	6.0431640718997e-07	4.74952482759895e-05	6.52906893388795
216	40	1326	CCTGTCTAAGTGGTAAGGTGGGGATTGTCTCCATCTTTGTCATAATAAAGCTGAGACTTG	31895	0	A_55_P2111355	Egfl7	NM_198724	ref|Mus musculus EGF-like domain 7 (Egfl7), transcript variant b, mRNA [NM_198724]	2.21795704668654	10.0155146536717	9.63684734955715	6.17294058510849e-07	4.8159130410684e-05	6.50736710432929
169	32	2344	TGAGTCCTCAAATACCTGCTACGAGTTCAAGAACAAAGTACTTCCCAAAGGCAGTTGGTC	25153	0	A_55_P2080931	Krt90	NM_177717	ref|Mus musculus keratin 90 (Krt90), mRNA [NM_177717]	5.36681178452999	6.69328137993513	14.3328732870312	7.13006671260066e-07	5.32800187263739e-05	6.50066160942445
44	105	359	TGCCCCCAAAGCTCTCCTCACCCTGGGTGCGTGCTCAGTCACACTATGGTCATCTAGTAA	6668	0	A_51_P205000	AF000427	AF000427	gb|Mus musculus B144 mRNA, m17r splice variant, complete cds. [AF000427]	2.46489779927213	9.62738054255709	9.61593114724955	6.31608301564167e-07	4.90957100076907e-05	6.4839496356982
347	67	2623	GGGTGCGCCTTTCCTCGTCTCCTGTTGGTACACTGTCCCCACAATAAAATGCCATTCTCC	51302	0	A_55_P1997141	Mybl2	NM_008652	ref|Mus musculus myeloblastosis oncogene-like 2 (Mybl2), mRNA [NM_008652]	2.05855371026506	9.14310377716631	9.59699309436594	6.44876869107486e-07	4.98536719956022e-05	6.46270896157123
123	19	490	AGGTGAACTCTGGCAGCTCCATGGTGGTCTCCAGCCTACTGGTGCTCAAAGTGTCACTGT	18355	0	A_51_P169693	Bst2	NM_198095	ref|Mus musculus bone marrow stromal cell antigen 2 (Bst2), mRNA [NM_198095]	2.94989591275361	11.6308158133117	9.59347842716985	6.47372154078707e-07	4.9955747040422e-05	6.45876298544482
360	106	2801	TATGTGGCGTTGTGATAGAATGAGAAGAAACGCCCAAAGTGTACAGAGAGAAAGGACAAG	53147	0	A_66_P125929	Tap1	NM_013683	ref|Mus musculus transporter 1, ATP-binding cassette, sub-family B (MDR/TAP) (Tap1), transcript variant 1, mRNA [NM_013683]	2.55841027154598	11.1975162269277	9.59003706101451	6.49825457672272e-07	5.00128676072113e-05	6.45489809972817
276	119	2455	TTAAGAGTTTTTACCCAACTGTGTTGGAAGACAGAGGTATCCAGACTGATTAAATATTTG	40801	0	A_55_P2088615	Fbln5	NM_011812	ref|Mus musculus fibulin 5 (Fbln5), transcript variant 2, mRNA [NM_011812]	2.06156643646832	8.12372396158143	9.58914242174014	6.50464869512168e-07	5.00128676072113e-05	6.45389316415553
311	109	1668	AAGGTTTGCGGTTAATAGAAGATATTTCCAGTCTTCGTGACACGGGGACTCAGTGTTGCT	46072	0	A_55_P2746348	Pdpn	NM_010329	ref|Mus musculus podoplanin (Pdpn), transcript variant 1, mRNA [NM_010329]	3.20614984358997	9.69753147757928	9.58747990721971	6.51654890059393e-07	5.0013924675876e-05	6.45202547095466
133	102	1300	TTCAGGCACAGTCCGTTCTGGTTGTTCATGGCAAGTTGAACAGTTCAAATCTCCATGAGA	19988	0	A_51_P475378	Echdc3	NM_024208	ref|Mus musculus enoyl Coenzyme A hydratase domain containing 3 (Echdc3), mRNA [NM_024208]	-3.03261152769331	9.05105051838041	-9.57641952254231	6.59631687738655e-07	5.05097974854147e-05	6.43959297557933
297	44	1503	ACTCGGGGCTGAGCTGGGGACGAGCAGAGGCTGATGTTTTATAAATTGTAAAATAAAAAA	43895	0	A_55_P2121856	Ier5l	NM_030244	ref|Mus musculus immediate early response 5-like (Ier5l), mRNA [NM_030244]	2.19286150549119	8.74376581864095	9.5739826134025	6.61403269755009e-07	5.05097974854147e-05	6.43685209256097
160	28	1167	TGTAAAGTTCTAGGTTCAACCCTCCCACTACCAGATCAATTTTAAAAAGTGTCTGCTTTT	23672	0	A_52_P99888	Cxcl16	ENSMUST00000126391.1	ens|chemokine (C-X-C motif) ligand 16 [Source:MGI Symbol;Acc:MGI:1932682] [ENSMUST00000126391.1]	2.53579182327555	7.94710252385616	9.57360306467048	6.61679653787153e-07	5.05097974854147e-05	6.43642514590323
107	18	1152	AACACAGGTGGTGACCGTTATATATATGGACATACATGTTTAATAACCTTGACAGTTTTG	15994	0	A_51_P388412	Cd55	NM_010016	ref|Mus musculus CD55 molecule, decay accelerating factor for complement (Cd55), mRNA [NM_010016]	2.24446033364493	10.805744607134	9.56634837287746	6.66986392130262e-07	5.0823645890657e-05	6.42826169274303
314	14	545	TGTCGCTGTGTTCTTGGTCCTTGTTGCAATCGTCTTCGCCGTCAACCACTTCTGGTGCCA	46199	0	A_66_P128563	Pdzk1ip1	NM_001164557	ref|Mus musculus PDZK1 interacting protein 1 (Pdzk1ip1), transcript variant 1, mRNA [NM_001164557]	-2.0693550567366	9.08135488439343	-9.56307145400849	6.69398411090937e-07	5.09161914868972e-05	6.42457254540716
52	88	1280	CCACCCTGCTGCTGAGTCTGTCTGATGTTTTGGTTGTATGAATAAACATAATTCCCCTCT	7821	0	A_55_P1957633	Gpsm3	NM_134116	ref|Mus musculus G-protein signalling modulator 3 (AGS3-like, C. elegans) (Gpsm3), mRNA [NM_134116]	2.30363644301094	9.2025271915179	9.53855522606443	6.87744152670657e-07	5.19399531570225e-05	6.39693774905199
296	109	1617	AGAGGATTCATGCTTTCCCTTCTCCTGATCCAGAAGATCACCATGGCAAAGGCTTATAGT	43711	0	A_55_P2062246	Tgtp2	NM_001145164	ref|Mus musculus T cell specific GTPase 2 (Tgtp2), mRNA [NM_001145164]	5.13477950947907	11.0799540717889	9.52230155820182	7.00204426630391e-07	5.25079224266272e-05	6.37858294538801
242	93	1968	AGACAGTTTGACTTGGGGTGGTGAACAGTGTGGCATAAGACCCAAGGTTTCATTCTCTAT	35780	0	A_51_P123625	Acod1	NM_008392	ref|Mus musculus aconitate decarboxylase 1 (Acod1), mRNA [NM_008392]	5.5446832106313	6.98187891628849	10.0389565573997	8.35892846646348e-07	5.95332126407974e-05	6.34224293878587
135	150	2503	ATCAACAGCATGGAACTCTGCATCTCTAACAAGATGCAGACAGGGAACACAGCCTTTTTT	20365	0	A_55_P2150179	C1s2	NM_173864	ref|Mus musculus complement component 1, s subcomponent 2 (C1s2), mRNA [NM_173864]	2.44589344002562	9.46304016271605	9.48334945648442	7.3106414368345e-07	5.4438032093304e-05	6.334486050549
73	45	2194	GTCAAATCCCTGTTGGTGAACAAATGGCCTTTATTAAGAAATGGCTGGCTCAGGGTAAGG	11004	0	A_51_P157042	Ccn2	NM_010217	ref|Mus musculus cellular communication network factor 2 (Ccn2), mRNA [NM_010217]	2.87483074479847	9.31941538035958	9.47422308606106	7.38503863160998e-07	5.48353691248781e-05	6.32413188716644
364	95	4550	GGTGACCACGTGAACAGTTCCATGAATTAAATGTTTCCTGTGTTAATCAGTATTCTTAAA	53697	0	A_55_P2015495	Abat	NM_172961	ref|Mus musculus 4-aminobutyrate aminotransferase (Abat), transcript variant 1, mRNA [NM_172961]	-3.34622065246298	12.5075286404201	-9.43641028963609	7.7020681935865e-07	5.6462799572949e-05	6.28114118213833
40	10	1437	CTTCTGTTGGGTGGTGGGCTAAAAGAGGGTTAACTCATTTAAGAATTTGAAAAATTAAAG	5892	0	A_55_P2320283	Hmga2-ps1	NR_037996	ref|Mus musculus high mobility group AT-hook 2, pseudogene 1 (Hmga2-ps1), non-coding RNA [NR_037996]	2.04649595590388	6.59207554684146	9.42872449977644	7.76827852920729e-07	5.68501608921454e-05	6.27238499386931
194	10	1452	TATGAGACCCTCAAAAATGCCTTCGTGGAAGTCTCTATGTCGGTGATCATGAAACTGTTC	28618	0	A_51_P319070	Retsat	NM_026159	ref|Mus musculus retinol saturase (all trans retinol 13,14 reductase) (Retsat), mRNA [NM_026159]	-2.27802890709352	10.4551729055941	-9.4207066770835	7.83800160393953e-07	5.70307634139478e-05	6.263244056117
117	84	792	CCTGAGTAGTCTTGAAGCCCTATTGTAGTACCTCTCCTTATGTAATTACGTTTCATCAAA	17585	0	A_51_P465350	Ly86	NM_010745	ref|Mus musculus lymphocyte antigen 86 (Ly86), mRNA [NM_010745]	2.44998533373579	8.3050577122878	9.41819035827461	7.86002195737751e-07	5.70307634139478e-05	6.26037389403871
378	69	2453	CCTCTTTTTGGTGTTGGTTAAAAGGGAACACAAGACATTTAAATAAAACATCCCAAATAT	55696	0	A_51_P494125	Alpl	NM_007431	ref|Mus musculus alkaline phosphatase, liver/bone/kidney (Alpl), transcript variant 1, mRNA [NM_007431]	3.25549605180292	7.07136295799741	9.41072294408766	7.92576174389484e-07	5.71178751845194e-05	6.25185257703872
80	59	1303	GGCTGTTCCGCCTGGGGATAAGGTGCTAACATAGATTTAACTGAATACATTAACGGTGCT	11923	0	A_55_P2046812	Sparc	NM_009242	ref|Mus musculus secreted acidic cysteine rich glycoprotein (Sparc), transcript variant 1, mRNA [NM_009242]	3.00092675635956	14.1337990463094	9.37218960913301	8.27451544466972e-07	5.92292564577619e-05	6.20778942496321
290	69	714	ATGAGGAACATCAACGTGAACAACAGCAAAGGCAGCATGTCAGCAGAGAAGATTCTTTAA	42774	0	A_55_P2744898	Ecscr	NM_001033141	ref|Mus musculus endothelial cell surface expressed chemotaxis and apoptosis regulator (Ecscr), transcript variant 3, mRNA [NM_001033141]	2.40586872359319	7.97876514053614	9.37069286734585	8.28839050597812e-07	5.92292564577619e-05	6.20607479182605
81	158	4834	ACTACATTAAGCAGATAGATCACCATGTATGCTAATTAGTATGCTTTTCGCTGTGACACA	12389	0	A_51_P255456	Cyp1b1	NM_009994	ref|Mus musculus cytochrome P450, family 1, subfamily b, polypeptide 1 (Cyp1b1), transcript variant 1, mRNA [NM_009994]	2.49588451127952	6.20557296074571	9.35465808843074	8.4386143623137e-07	5.99000741354284e-05	6.18769114726032
109	119	1760	GTCACAGCATGTTACAGAAATATTATGATCTATTGCCTAATGTCCATTGTTAACAGAAGC	16463	0	A_51_P114722	Hao2	NM_019545	ref|Mus musculus hydroxyacid oxidase 2 (Hao2), mRNA [NM_019545]	-4.57354312807804	10.2499685052921	-9.31694302504538	8.80361039911902e-07	6.22130395840302e-05	6.14434606695395
327	3	6416	ACCATGGCTTGTGATCCATCCTGTAGTTTGATTGTTGCTTTAATAAAGGGTTTACACAGT	48237	0	A_55_P2803892	Mfap3l	NM_001177881	ref|Mus musculus microfibrillar-associated protein 3-like (Mfap3l), transcript variant 2, mRNA [NM_001177881]	-2.86412056953378	9.60591863776991	-9.30397104855239	8.93304060799544e-07	6.29890470333927e-05	6.12940341573727
365	39	1892	TAATTCTTTTGAGTATGCCTGTGCCATCAGAGAAGAGATCCCACCCCAGTAGGAAGGTAT	53880	0	A_51_P116940	Ephx2	NM_007940	ref|Mus musculus epoxide hydrolase 2, cytoplasmic (Ephx2), transcript variant 1, mRNA [NM_007940]	-2.91070785939484	11.0195695873189	-9.2914526720329	9.05988515924782e-07	6.3672273898522e-05	6.11496660983287
362	152	9132	CCGAGGCTGTGATACCATGGTGCTGATGGGAGGGGACGGGGCATTAAAGCTGCTGTTTTA	53514	0	A_51_P255395	Col7a1	NM_007738	ref|Mus musculus collagen, type VII, alpha 1 (Col7a1), mRNA [NM_007738]	2.45806854068359	7.24104604370289	9.28945105315495	9.08034571537827e-07	6.37107622891367e-05	6.11265672521025
344	150	3158	ACTTTCCAAGGAAACTGGACGTTTCCACTTTAGCGCTTCCAATAAAATTCTTGCTAAGTG	50860	0	A_55_P2118441	Mx1	NM_010846	ref|Mus musculus MX dynamin-like GTPase 1 (Mx1), transcript variant 1, mRNA [NM_010846]	4.01588604987011	7.73127644200102	9.27844856469779	9.19370323105143e-07	6.42939256054401e-05	6.09995227468622
286	154	3231	AAGTCATCTTACATCCAAAACTACACGTATACGGTTAAGTGTGGAATATTAACCTGAACT	42336	0	A_52_P607128	Msr1	NM_031195	ref|Mus musculus macrophage scavenger receptor 1 (Msr1), transcript variant 1, mRNA [NM_031195]	2.18763904536793	6.24138928471466	9.20539835780895	9.98598423757385e-07	6.70764713739972e-05	6.09445137415467
41	32	3742	ACTTATTATAAGACTCTAGTTCTCACAGACATAGAATAAGGTTTGCTGTGTGATAAGCAG	6237	0	A_52_P248604	Cdh5	NM_009868	ref|Mus musculus cadherin 5 (Cdh5), mRNA [NM_009868]	2.00292687140381	7.02360403387324	9.27176265583496	9.26332941502816e-07	6.44239859320509e-05	6.09222593563234
299	138	2131	TCCTTCAGGCTCAGTCAAGCAGAGGGAGGACGTTGAAAGGGAGCCACGGCCTCTATGAAT	44364	0	A_51_P221651	Coq8a	NM_023341	ref|Mus musculus coenzyme Q8A (Coq8a), transcript variant 1, mRNA [NM_023341]	-2.46739368492357	7.26390126640139	-9.25823067587116	9.40598938368038e-07	6.49242309423224e-05	6.07657382217717
361	27	926	AGTTCAGGGATGCTGGGATGCATATTTGTTCCCAAATGTTACACAATATTGTTTAGACCA	53298	0	A_55_P1957245	ENSMUST00000176907.1	ENSMUST00000176907.1	ens|vomeronasal 2, receptor, pseudogene 134 [Source:MGI Symbol;Acc:MGI:3761694] [ENSMUST00000176907.1]	2.61877019624151	6.272876412522	9.2103653542658	9.92985394731576e-07	6.68707687991804e-05	6.07269184474774
146	102	0	CTGAGATTCAGTCTGGAGGCGGCACTGAGTTGTTAGTCCTTGGTAAGTACTACATTTTTT	21756	0	A_55_P1963960	A_55_P1963960	A_55_P1963960	Unknown	2.32972085127175	6.2257417878223	9.20949782816615	9.93963307723182e-07	6.68707687991804e-05	6.0716965175988
118	50	10553	ATGGTCCCAGTTTTCTGGATTAGACTTCGATCAATATTCTTCTAAATCCTCTGACAAATG	17526	0	A_52_P479262	Col6a3	NM_001243008	ref|Mus musculus collagen, type VI, alpha 3 (Col6a3), transcript variant 1, mRNA [NM_001243008]	2.83740492578487	9.05145558769782	9.25138079360898	9.47910200594384e-07	6.53228424944451e-05	6.06864339851586
115	126	5292	TTAGGACTCTGGCTCTCTGAGCTCAGCTCAGGGTTAGGGCCTCACTGGATTAGAGGCTCT	17367	0	A_66_P117032	C4b	NM_009780	ref|Mus musculus complement component 4B (Chido blood group) (C4b), mRNA [NM_009780]	2.85658857472508	10.5874155974944	9.24488956652319	9.5489501486494e-07	6.55915688805208e-05	6.06112365422539
11	47	3123	GCTGCCTGATTTGTATCGTTTTTGTAACTTTCCATAATAAAATGGAGCTCTTTTCAACTC	1680	0	A_55_P2786523	Ppp1r18	NM_175242	ref|Mus musculus protein phosphatase 1, regulatory subunit 18 (Ppp1r18), transcript variant 1, mRNA [NM_175242]	2.15807751231383	9.84342328966468	9.23918818185871	9.61075546272691e-07	6.58091204501614e-05	6.05451524374824
143	15	6413	AGCTTTGGAGCCAATCATGTTGATATTGTCAAACTGGATCACAAAAATAAACTGGCAACA	21300	0	A_52_P635898	Myo5a	NM_010864	ref|Mus musculus myosin VA (Myo5a), mRNA [NM_010864]	2.43118553650723	7.39945962629728	9.23356320014117	9.67215386764264e-07	6.590549844524e-05	6.04799203695519
330	93	3864	CGCATCTTTGAGCATTAGTTTTCTCATGTGCCAATAATAATCCCTTAGAAATTGGTTGTA	48696	0	A_55_P1955778	Adamts4	NM_172845	ref|Mus musculus a disintegrin-like and metallopeptidase (reprolysin type) with thrombospondin type 1 motif, 4 (Adamts4), mRNA [NM_172845]	3.24137794184752	7.17277738830339	9.22197536833	9.79997082839644e-07	6.65630925962601e-05	6.03454329182742
285	58	4887	CTTGCCTTTTTGTAGCCCTTGTGTCATATGGTGAGTTAGAATGACATTTTACTTTGTAAT	42166	0	A_55_P2804601	Vav3	NM_020505	ref|Mus musculus vav 3 oncogene (Vav3), transcript variant 1, mRNA [NM_020505]	-2.1659717236336	10.9525512851958	-9.21672720818148	9.85845539523706e-07	6.68535350797583e-05	6.028447658628
211	8	2234	AAAGATGTTGTCCATATGTATTTCAACTCCTGAGAATTCATATGAACTAAGAGCAGTGCT	31245	0	A_52_P549190	Cldn8	NM_018778	ref|Mus musculus claudin 8 (Cldn8), mRNA [NM_018778]	-4.85128403401571	9.24357010296622	-9.21286188737336	9.90176956607012e-07	6.68707687991804e-05	6.02395630610658
113	85	1480	ATTGACCTCAAATGCAGATGAGTGGTTTCTGAGAGCTACGAGGTACAGTTACATGGAGGT	17001	0	A_51_P151182	Ifi202b	NM_011940	ref|Mus musculus interferon activated gene 202B (Ifi202b), transcript variant 2, mRNA [NM_011940]	5.16221875902814	10.2226771984134	9.21171274767397	9.91468603092349e-07	6.68707687991804e-05	6.02262074612687
164	108	986	CTTCTGCCTTTAAAGTCCTACCATGCCAAGCCAGAATGTTTTTTATTAGAATATACCAAT	24407	0	A_55_P2869822	Ccl11	NM_011330	ref|Mus musculus chemokine (C-C motif) ligand 11 (Ccl11), mRNA [NM_011330]	2.51524114747921	9.48780689461585	9.21069442333477	9.92614724235681e-07	6.68707687991804e-05	6.02143710655869
265	47	3774	TTTAACATGGGCTGTTGTTCCACACTTGGTTGCTGTTACCGTCTGGTACTGATCTCTGTT	39200	0	A_52_P527800	Emilin2	NM_145158	ref|Mus musculus elastin microfibril interfacer 2 (Emilin2), transcript variant 1, mRNA [NM_145158]	3.37754796795973	8.58443668351571	9.20147636911534	1.00305460609986e-06	6.71635886563146e-05	6.01071760239035
58	51	1388	CATCTGTTGTGCTGTTCTGTTGTGATCAACCCTCTTTTAAAAACATTTAAACAGCTCTTG	8640	0	A_55_P2807989	Limd2	NM_001356458	ref|Mus musculus LIM domain containing 2 (Limd2), transcript variant 1, mRNA [NM_001356458]	2.14882959582381	8.74472920765477	9.19611779186525	1.00917760993679e-06	6.73822622532722e-05	6.00448208158832
214	102	1379	GTTTCACAGCAGTTTAACTGTCTCAGAAGGGACCATGAATAATGGCCATCACTTGTTAGG	31711	0	A_51_P165087	Snai1	NM_011427	ref|Mus musculus snail family zinc finger 1 (Snai1), mRNA [NM_011427]	2.28998240796498	6.83771596830434	9.18742430659649	1.01919682960007e-06	6.78172613423556e-05	5.99435942077689
233	42	10321	AACTTGATGAAAGATAGGGGGATCCTGACTCCTTGAAGCCAAGGGTTTAAACACAAAAAA	34534	0	A_55_P2830411	Zfp462	NM_172867	ref|Mus musculus zinc finger protein 462 (Zfp462), mRNA [NM_172867]	-2.08726726782897	7.98753908379594	-9.17950169660103	1.02842071042719e-06	6.82175041913473e-05	5.9851273893715
56	52	2911	TCTATGCCAGAACTAGGGGACATGATGAAATTTCTCTGCTTTATAATGATTAGTGTTTTG	8343	0	A_51_P387239	Iigp1	NM_021792	ref|Mus musculus interferon inducible GTPase 1 (Iigp1), transcript variant 1, mRNA [NM_021792]	5.74649825145693	10.6587376257922	9.16559214524145	1.04483249198893e-06	6.89413513648948e-05	5.96890280595856
203	118	830	TTTTTTGAAGTGCTTGAACATGAGCTGATAGTCATCTGACTCCTCTTCATTCTGGTCCTC	30268	0	A_52_P615247	ENSMUST00000096862.4	ENSMUST00000096862.4	ref|PREDICTED: Mus musculus nuclear body protein SP140-like (LOC101055672), mRNA [XM_006535858]	2.76481800041347	6.39350783331706	9.67955430620075	1.19444667085796e-06	7.59143168882055e-05	5.96823700912986
74	7	3213	TTCTGTCTTAAAGGAAAACATTGTATCTCTTGTATGTAAGACAGTCTACAGGCTGGTCTT	10941	0	A_51_P183812	Slfn4	NM_011410	ref|Mus musculus schlafen 4 (Slfn4), transcript variant 1, mRNA [NM_011410]	3.62660821003347	7.27901048805377	9.15776468342521	1.05419157056662e-06	6.93857142243377e-05	5.95976354570023
163	84	2005	CCTGGCTTGTATGATTATTATCTTCCTCACAATTGCCTACCTGAAATTGTTGTTTCTTAA	24362	0	A_55_P1996504	Abcg2	NM_001355477	ref|Mus musculus ATP binding cassette subfamily G member 2 (Junior blood group) (Abcg2), transcript variant 2, mRNA [NM_001355477]	-3.13795390644917	13.2054511606274	-9.14369100819596	1.07124633735438e-06	7.02906219413132e-05	5.94331487828909
124	151	3058	GAGAGACGAGAAGCCTGTGGGAACGACAGAAGAACATGGCATTTTTATAAATTATTTTTT	18597	0	A_55_P2120055	Fgfr4	NM_008011	ref|Mus musculus fibroblast growth factor receptor 4 (Fgfr4), mRNA [NM_008011]	2.0229555360352	8.87135053805409	9.1334454403582	1.08384843203235e-06	7.10079375679253e-05	5.93132705632265
170	17	1472	TTGTTAACATTGTGTATATGTCTCTATAATATGAAGGAACTTAACTATTGCACTGAAAAA	25126	0	A_51_P365152	Hs3st1	NM_010474	ref|Mus musculus heparan sulfate (glucosamine) 3-O-sulfotransferase 1 (Hs3st1), mRNA [NM_010474]	2.26713452154186	7.02273093278685	9.12430294142963	1.09522823241176e-06	7.14233270152081e-05	5.92062042547096
232	12	466	CTTCTAAGCAGCAAATTCTAAAGTGTCCTGACTCTTCTCCTTGTAAACAGATTTGGCCAT	34183	0	A_51_P105380	Csta2	NM_029733	ref|Mus musculus cystatin A family member 2 (Csta2), mRNA [NM_029733]	2.09836268593145	6.11307446077618	9.65423888446866	1.2253537968329e-06	7.69153394788155e-05	5.91939906496368
66	159	844	GAGCTTCTGATGACAGCAGCATGGAAAAAAGAAACAGTCGTGAGCCAGAGTCAGACTAAA	10011	0	A_51_P400543	Aif1	NM_019467	ref|Mus musculus allograft inflammatory factor 1 (Aif1), transcript variant 2, mRNA [NM_019467]	3.11589186854891	8.74557116372537	9.10746300873319	1.11652640293334e-06	7.21620164555276e-05	5.90087608421546
98	103	1123	TCAGAAAAGCACAGAACAAATCTACTTCAGTAAATCTCTCATCTGCCCAGCCAAGTGAGG	14661	0	A_51_P121891	Rac2	NM_009008	ref|Mus musculus Rac family small GTPase 2 (Rac2), mRNA [NM_009008]	2.85035381006926	8.02663578682395	9.1033814510899	1.12175521156697e-06	7.23761909569286e-05	5.89608600723599
163	105	1075	AGAAAATGGAAGAAGAGCAAAACATCCTCCAAGAAAGGCACGACTACCCCCTACTTCAAC	24401	0	A_55_P1981681	Syt8	NM_018802	ref|Mus musculus synaptotagmin VIII (Syt8), transcript variant 1, mRNA [NM_018802]	2.109425706843	6.00280451802107	9.02748123272976	1.22393739905339e-06	7.69153394788155e-05	5.89113737915549
229	48	1154	CTGGTGCTCTGGACATTTAAGGTTGAGTCGCCTTGAGATGCACAGAGACTCTTGGCCCTC	33953	0	A_51_P415395	C2cd4b	NM_001081314	ref|Mus musculus C2 calcium-dependent domain containing 4B (C2cd4b), mRNA [NM_001081314]	2.73384000619966	10.0271479509842	9.0967831051447	1.13026393363219e-06	7.28146851425864e-05	5.88833847848097
204	15	0	TTGGGGCGCAGCGCCACGTCCTCTGCTAGGGCTCCGGCTCCGGGGTGCCCTGGACTGCGG	30084	0	A_30_P01032951	chr17:29374758-29387733_F	chr17:29374758-29387733_F	lincRNA:chr17:29374758-29387733 forward strand	2.06845739428643	7.11976520424686	9.0697947149793	1.16579453339635e-06	7.46512315745172e-05	5.85660112068046
25	63	1629	CACATGAATGAACTTTCAGCCTCATTCTAATTTATGAGCCACCTTCTAAACACTGATTTG	3860	0	A_51_P302856	Ugt2b37	NM_053215	ref|Mus musculus UDP glucuronosyltransferase 2 family, polypeptide B37 (Ugt2b37), mRNA [NM_053215]	-3.29335815301194	8.49394951384916	-9.05631132917498	1.18399327608835e-06	7.57025715879705e-05	5.85497662908791
196	53	1483	GAATTCTCCATGAGTGCTGTGACCTCCCATCTCTCAGGCACCTACAGGTGCTATGGAGCT	28987	0	A_55_P2022585	Pira6	NM_011093	ref|Mus musculus paired-Ig-like receptor A6 (Pira6), transcript variant 2, mRNA [NM_011093]	2.03930824648061	7.52068003730032	9.05013990004664	1.19242451472352e-06	7.59143168882055e-05	5.83343850936605
328	128	6831	GTTGGGCCAGCTGTTTCTGGGTGTGCAGTTAAAGTGCTGACGCTTGAGTTTCCCCCTAGG	48464	0	A_52_P570240	Kbtbd11	NM_029116	ref|Mus musculus kelch repeat and BTB (POZ) domain containing 11 (Kbtbd11), mRNA [NM_029116]	-2.40756783315766	12.0532278216368	-9.04992792975332	1.19271524560849e-06	7.59143168882055e-05	5.83318848196345
264	55	960	ACTGTGCTGTTCTCTGTCTGCTCATGGAGTTATTAGCACTTTCAATAAATGTCTTACTCC	38930	0	A_55_P2929896	Pilrb1	NM_133209	ref|Mus musculus paired immunoglobin-like type 2 receptor beta 1 (Pilrb1), mRNA [NM_133209]	2.3400048588737	7.55474422367685	9.03692178478046	1.21070045530863e-06	7.64900039513633e-05	5.81783794651248
228	46	1286	CCAAATCTTCGGAATAACTGGACAGATCATTACGGCGCATACGCAGAACTGCACTGAATA	33659	0	A_51_P431737	Cth	NM_145953	ref|Mus musculus cystathionase (cystathionine gamma-lyase) (Cth), mRNA [NM_145953]	-2.27923311420792	10.8173810820613	-9.03148544445844	1.21830406605711e-06	7.68561878111011e-05	5.811416282137
128	56	4352	GGAAATAAATTATTGTCCCAGATGGTCACTTGAGTTTTAAAAAATGGCTGCACACAGTAA	19024	0	A_55_P2123491	B3gnt5	NM_001159407	ref|Mus musculus UDP-GlcNAc:betaGal beta-1,3-N-acetylglucosaminyltransferase 5 (B3gnt5), transcript variant 1, mRNA [NM_001159407]	2.16200461572606	6.76304841430728	9.02768428827239	1.2236510577725e-06	7.69153394788155e-05	5.80692427880007
368	75	1640	TACCTTGGCTGTTATCTCAAGAAGGTACAAGCTGCATAAAGTATAGGAGAAAAGAGATGT	54231	0	A_52_P218058	Clec5a	NM_001038604	ref|Mus musculus C-type lectin domain family 5, member a (Clec5a), transcript variant 1, mRNA [NM_001038604]	2.37426326035927	6.56743578476498	9.02568212462617	1.22647757865041e-06	7.69153394788155e-05	5.80455760092245
357	29	3228	CCACCTGTGCACTTTGGCATGAATGTGTTCTATCCCTCAATAAAATGCATTTCAAAATTG	52709	0	A_55_P2109033	Hmgcs2	NM_008256	ref|Mus musculus 3-hydroxy-3-methylglutaryl-Coenzyme A synthase 2 (Hmgcs2), mRNA [NM_008256]	-4.28880772864444	12.4704765024769	-9.01654524791388	1.23946570311148e-06	7.75012385744073e-05	5.79375176027977
326	95	1822	CTTGTTCACAGCTGACTTACAATGGCAAAGTGCATGAATACTAGACAGTAAAAATAAAGC	48104	0	A_52_P512201	Sp110	NM_175397	ref|Mus musculus Sp110 nuclear body protein (Sp110), transcript variant 1, mRNA [NM_175397]	3.7741018423585	9.66005174368995	9.01245027273798	1.2453345925646e-06	7.76398556323373e-05	5.78890585567639
142	135	1882	CCTAGAGGGGAGGCTCTCACAGGGCTGCCTGATTCGCCCTGTTGTGCTTTTGCTCATTTT	21217	0	A_51_P297679	Hcls1	NM_008225	ref|Mus musculus hematopoietic cell specific Lyn substrate 1 (Hcls1), mRNA [NM_008225]	3.32860191955917	8.36264836591775	8.98812363508644	1.28082024404852e-06	7.93865830272581e-05	5.76008077876759
178	137	2940	ATGCCTGCTTTAAGATCTCCTGGGTCTTCCATGTTTCATATCAATGAGGTTGTTTACACC	26514	0	A_51_P211854	Selp	NM_011347	ref|Mus musculus selectin, platelet (Selp), mRNA [NM_011347]	2.16500650221479	6.23711900817125	8.9815915223143	1.29053256762133e-06	7.9872131357629e-05	5.75232982155003
76	145	1329	AAAGCATCCAGTTTGGTCCGCTCTTCAGTCAGATCCAAGTAATGTGGTTGAAAAGAAAAA	11483	0	A_52_P375312	Jaml	NM_001005421	ref|Mus musculus junction adhesion molecule like (Jaml), mRNA [NM_001005421]	2.46201546567685	9.37777718986653	8.96468264472779	1.31604283040492e-06	8.12145502263957e-05	5.73224432210686
289	111	3162	TCCAACACCCTCACACAGACATACATGTAGATAAAACACCAATGAACATAAGCTTTTTTC	42847	0	A_55_P2143279	Nkd2	NM_028186	ref|Mus musculus naked cuticle 2 (Nkd2), transcript variant 1, mRNA [NM_028186]	-2.04255096483961	11.4130229470291	-8.95410425652493	1.33227726840065e-06	8.19784329596633e-05	5.71966277237641
366	39	1533	ATCTGTGCATGTTTCTGAACCTGGAGTCTGTCTTTATTTCCTCTTCCCTGGTGACTCCTT	53881	0	A_51_P358012	Serpina3m	NM_009253	ref|Mus musculus serine (or cysteine) peptidase inhibitor, clade A, member 3M (Serpina3m), mRNA [NM_009253]	3.8281278627889	8.98900717172187	8.93984770826274	1.35449750697633e-06	8.32188714518279e-05	5.70268724411591
164	46	1262	CTCGAGTGATGTATTAAATGCTGCTAGAAAAGGCTCATTCATTAAACATCTACCTATCCC	24293	0	A_55_P1995507	Aqp11	NM_175105	ref|Mus musculus aquaporin 11 (Aqp11), mRNA [NM_175105]	-2.36910667769711	11.1225480865648	-8.93259418604986	1.3659552573577e-06	8.36873942184326e-05	5.69404182485678
372	7	1453	TAAGCACCTGAGATCACTTGGACATAACCTTACCTGGCACCAGTACCACTTTCTAGATGT	54697	0	A_66_P131389	Ugt2b38	NM_133894	ref|Mus musculus UDP glucuronosyltransferase 2 family, polypeptide B38 (Ugt2b38), mRNA [NM_133894]	-4.41828676967554	10.2051995105992	-8.92165588805509	1.3834307295204e-06	8.44929344066765e-05	5.68099366821982
375	151	2936	ATGTAAACTTGTACTTTTCCTGCCCAGTTCTCCCCCCTTGAGTTTTACTATATAAGCCTG	55545	0	A_55_P2071952	Fam32a	NM_026455	ref|Mus musculus family with sequence similarity 32, member A (Fam32a), mRNA [NM_026455]	2.43549843598284	11.0586491842668	8.90721503306069	1.4068705463759e-06	8.55775804883502e-05	5.66374728944723
329	127	2066	GTCTTTATAGAGTGACCTAGGAATTCAAGTGTAAGTTGTTTCCATTGTTGAACTGGATAT	48753	0	A_55_P2052062	Cd200	NM_001358443	ref|Mus musculus CD200 antigen (Cd200), transcript variant 2, mRNA [NM_001358443]	2.12347743502938	8.22859562848331	8.88890683841863	1.43720237554825e-06	8.71731923051867e-05	5.64184935008033
182	160	3386	GTGACACAGTAGGTGTCGCTGTTTTCTGCATTTCTTTCAAGGACTGTTAGGTATACAAAT	27140	0	A_51_P322972	Hkdc1	NM_145419	ref|Mus musculus hexokinase domain containing 1 (Hkdc1), mRNA [NM_145419]	-2.28161288790264	12.5653926694041	-8.88727614492515	1.43993784982243e-06	8.72146972031335e-05	5.63989713555535
163	65	2703	ACTCTGGTTTCTTTCACCCTTCTTTTTGTCATGGAGGCTCAAATCCAGAATCTCGGGCAT	24328	0	A_55_P2014882	Dhrs9	NM_175512	ref|Mus musculus dehydrogenase/reductase (SDR family) member 9 (Dhrs9), mRNA [NM_175512]	2.31993874787408	7.58728738585153	8.86124218229655	1.48437485488485e-06	8.93841528751663e-05	5.60869046834408
328	67	1754	CTGTCTTGAGAAACTTCATTTATTTCTCATAACTGCATTTATTTAGCCATCTCAGTGTGC	48354	0	A_55_P2117959	Cyp4b1	NM_007823	ref|Mus musculus cytochrome P450, family 4, subfamily b, polypeptide 1 (Cyp4b1), mRNA [NM_007823]	-5.45402714890975	9.70363321125156	-8.86015215683455	1.48626722365866e-06	8.93841528751663e-05	5.60738223615352
294	125	1188	ACTTCTGTGAGTCCTGAAACCAACAGACACTACGAGATTGGTTCCCAATGGTTGACTGTA	43448	0	A_51_P130095	Fcgr2b	NM_001077189	ref|Mus musculus Fc receptor, IgG, low affinity IIb (Fcgr2b), transcript variant 1, mRNA [NM_001077189]	2.73203319876517	7.61326455866627	8.84762329147662	1.50820521282778e-06	9.04476409650556e-05	5.5923358644445
163	122	1384	TGAAACTCACAACAGTCAGCCTGCCTTTACCTCTTGGATTCTGGGATTAAAGGTGTGTGT	24433	0	A_55_P2130256	Polr2l	NM_025593	ref|Mus musculus polymerase (RNA) II (DNA directed) polypeptide L (Polr2l), mRNA [NM_025593]	2.54801433724582	8.53578595930363	8.80885039026276	1.5783270710179e-06	9.37274982299022e-05	5.5456620752736
156	86	5614	GATTTAGTTGGTCAGAATCTGTAAAGTACTAGCACCTATCCCTTTGGAGCAGCAATCAAA	23195	0	A_51_P256066	Tiam2	NM_011878	ref|Mus musculus T cell lymphoma invasion and metastasis 2 (Tiam2), transcript variant 1, mRNA [NM_011878]	-2.41842972221067	8.73824848409291	-8.7977122525719	1.59911177394792e-06	9.48293354483847e-05	5.53222346117699
359	104	519	ACTTGTACCTCAGCCAGAGTAGTAGGCCTGCCTTGGCCTGTTTCTGGATTCCTAAAATAA	53142	0	A_55_P2039699	Camp	NM_009921	ref|Mus musculus cathelicidin antimicrobial peptide (Camp), mRNA [NM_009921]	3.50631897674575	6.61857971299777	8.77377001791097	1.64479108697253e-06	9.61965230082322e-05	5.53027329424522
300	96	391	AGGTGATAAAGTCATTCCACTCTTTTCCCCTCAGTGTGGAGAATGCAGGATTTGCAAGCA	44288	0	A_55_P2502426	Adh1	NM_007409	ref|Mus musculus alcohol dehydrogenase 1 (class I) (Adh1), mRNA [NM_007409]	-2.22163928152387	8.69744805094357	-8.79210114621423	1.60969366740513e-06	9.51913282954087e-05	5.52544821216266
379	73	2540	CTTAGTAGAGTTGTGGGTCCAGAATGGTGCCTGTATTTTTTTCTTTCCCATCTGAAATCC	56003	0	A_66_P119238	Maoa	NM_173740	ref|Mus musculus monoamine oxidase A (Maoa), mRNA [NM_173740]	-3.00412405854259	11.6430601696023	-8.78721367373652	1.61897211806866e-06	9.52851508423331e-05	5.51954387660898
153	148	2820	GCAATTGCACTGTGTGCTGGACAGAATTCCTGCTTATAAATGCTTTTTGTTGTTGTTTTG	23015	0	A_52_P228621	Tnfrsf1b	NM_011610	ref|Mus musculus tumor necrosis factor receptor superfamily, member 1b (Tnfrsf1b), mRNA [NM_011610]	2.03078106352968	8.43464409276417	8.77763402975998	1.63732517814072e-06	9.60405754262532e-05	5.50796342622465
26	32	6524	TTCCTTGTATTCAGTCCATTACCAAAGAGGTGTTTGCACTTTGTAATGATACCTTTCAGT	3802	0	A_55_P2856618	Pxdn	NM_181395	ref|Mus musculus peroxidasin (Pxdn), mRNA [NM_181395]	2.36017405550251	9.06680755290536	8.7774877657399	1.63760712114663e-06	9.60405754262532e-05	5.50778653424856
105	141	2332	CTTGCATCTTCTAGTTAGTCTGCTTCCATTCAAAGATTAAGACATGCTTAGGTAATTAAC	15921	0	A_51_P302566	Maob	NM_172778	ref|Mus musculus monoamine oxidase B (Maob), mRNA [NM_172778]	-2.79791517214057	8.98910322528015	-8.76509026460714	1.66169534045799e-06	9.69185516885228e-05	5.49278430521268
264	129	980	GTACATCTTCCCTGTCCACTGGCAGTTTGGCCAGCTGGATCAGCACCCTATTGATGGGTA	39056	0	A_52_P101852	Sparc	NM_009242	ref|Mus musculus secreted acidic cysteine rich glycoprotein (Sparc), transcript variant 1, mRNA [NM_009242]	3.10411175980165	10.7192896889088	8.75541763850272	1.68075317175866e-06	9.76283389480963e-05	5.48106754037101
126	114	1630	CAATTTTCCAGTCAGCAAACCTCATTACTAATCATGTAGGGAATGGAGCTTAAAGCAGAC	18828	0	A_51_P359570	Ifit3	NM_010501	ref|Mus musculus interferon-induced protein with tetratricopeptide repeats 3 (Ifit3), mRNA [NM_010501]	3.83394347067325	10.5666215831216	8.75018441205037	1.69116178407612e-06	9.809891936853e-05	5.47472400714686
180	52	639	GGATGACATTAGCTCTGAGACGTCTGGAGACTTCCGGAAAGCTCTGCTGACTCTGGCAGA	26655	0	A_55_P2056325	Anxa3	NM_013470	ref|Mus musculus annexin A3 (Anxa3), mRNA [NM_013470]	4.00043384173549	8.97423036822392	8.74809502018257	1.69533677711204e-06	9.82071177466306e-05	5.47219046463109
101	97	2522	GGCTGGAATTCCTATTTCTTCTGCCTATTGTTTTCTATGCTACAAAACTATATCTGAACT	15246	0	A_52_P611787	Slc47a1	NM_026183	ref|Mus musculus solute carrier family 47, member 1 (Slc47a1), mRNA [NM_026183]	-2.8767726955309	8.31943982917607	-8.74501474686138	1.70151191948336e-06	9.83659783598431e-05	5.46845451453712
72	110	1161	CTATGTATGAAATCGCACTGGAACTGGGCTCTAACCTCACATGTTGAGAGAAGACCTGAT	10830	0	A_51_P112966	Ch25h	NM_009890	ref|Mus musculus cholesterol 25-hydroxylase (Ch25h), mRNA [NM_009890]	2.39858817858197	6.78719819854081	8.7318892083102	1.72809704075777e-06	9.95622738156908e-05	5.45252312996792
219	16	1353	CTAGACAGGACAGTATGATTTGGAGGGAGAAACAGATTCTCAAGAAAACTATCCTATGCC	32449	0	A_55_P2150377	AK136433	AK136433	gb|Mus musculus adult male colon cDNA, RIKEN full-length enriched library, clone:9030204C09 product:hypothetical protein, full insert sequence. [AK136433]	-2.57398377244192	9.67368911290981	-8.72704727501312	1.73801637864698e-06	9.99954012881271e-05	5.44664126467601
27	162	2579	CCATGTCATGTTCATGCCTGATATCACACATGGATATGCACACACAAAAAAGAAATTTTT	4345	0	A_55_P2133195	Gm4951	NM_001033767	ref|Mus musculus predicted gene 4951 (Gm4951), mRNA [NM_001033767]	5.10014388494929	9.31327108514447	8.70738453877017	1.77893038502262e-06	0.000101411356843086	5.42272841641745
107	87	989	AAATATGAGTGGATATGGCTATACTGGGAACCAAGGCAAGCTGACACAGCCCATCATGAT	16117	0	A_51_P321341	Sult1a1	NM_133670	ref|Mus musculus sulfotransferase family 1A, phenol-preferring, member 1 (Sult1a1), mRNA [NM_133670]	-3.80574171860195	14.4419204384429	-8.70369923909403	1.78671307733973e-06	0.000101699134317815	5.418241705582
207	133	2802	GCAGCCCAAAGAATTTGCTGTTATGATTTGTTAACCATATTGCAATAAAAGCTGAACATG	30876	0	A_55_P2125521	Evx1	NM_007966	ref|Mus musculus even-skipped homeobox 1 (Evx1), mRNA [NM_007966]	2.44832484249219	5.95735815285235	9.11438133160631	2.14100218054574e-06	0.000114940999639677	5.40638642834489
341	164	1775	AGAGTCTGGAGCTAAGAAAAGGGTGACTTTTTGTCAGATATTGTTTCCAAAATCAATCGT	50591	0	A_51_P253481	Ces1g	NM_021456	ref|Mus musculus carboxylesterase 1G (Ces1g), mRNA [NM_021456]	-3.08633001552437	7.71096937284321	-8.66670741542585	1.86688847199224e-06	0.000104858957649456	5.37312088450938
161	47	1427	GATGGCTAAGGACACAGAGTTAGACATGCCAAAGCTTGATTTTCTGCTCCACAGTATTCA	24000	0	A_52_P63680	Acer1	NM_175731	ref|Mus musculus alkaline ceramidase 1 (Acer1), mRNA [NM_175731]	-2.30632711114071	11.652572200118	-8.6506953412262	1.90278214938427e-06	0.000106474590136892	5.35354225818562
130	52	3779	GGAGGGGTTTATGCTCAATCTGTGTTCTATTTCAGTGCCAATAAAATTTAGGAAGACTTC	19307	0	A_55_P2072373	Msn	NM_010833	ref|Mus musculus moesin (Msn), mRNA [NM_010833]	2.65738112348817	10.5474216463626	8.64902793327496	1.9065622611286e-06	0.000106524468831704	5.35150178271754
318	64	2163	CTATTTCCTTCCAATGGAATGTAACGCGATCTCTATTTAATAAAGGAAGGCTTTGTTGGT	46872	0	A_55_P1994927	Rab3il1	NM_144538	ref|Mus musculus RAB3A interacting protein (rabin3)-like 1 (Rab3il1), transcript variant 1, mRNA [NM_144538]	2.22128412154206	7.53013849754154	8.64728030052271	1.91053289597836e-06	0.000106606231238981	5.34936279517171
27	51	2403	CCAACCTCACCAATCAGCAGACACGGGAGTTTGTAGAAAAGGGGCATCGTCTGCCTTGCC	4133	0	A_52_P365011	Fes	NM_010194	ref|Mus musculus feline sarcoma oncogene (Fes), mRNA [NM_010194]	2.2601188336665	7.94463106316987	8.64452218815248	1.91681740758376e-06	0.000106816722612129	5.34598634368479
145	26	4853	TCACTGGAGCGAAGGGTGGAGGACAAGGATGGCTACCGGATGAGGTTCGCCTGCTATTAT	21614	0	A_51_P428708	C4b	NM_009780	ref|Mus musculus complement component 4B (Chido blood group) (C4b), mRNA [NM_009780]	2.36946688823319	7.78127011164822	8.62883236281476	1.95299204369499e-06	0.000107843206111516	5.32676263342517
182	95	1039	GGCGGAGCTGGAGTCCGCCAAGGAACTCACTTACTTATGTATTAAAACCAAAAAGCTTTT	27023	0	A_55_P2417569	Prrx2	NM_009116	ref|Mus musculus paired related homeobox 2 (Prrx2), mRNA [NM_009116]	2.25729540671368	6.16609190077764	8.62627836139286	1.95894956883772e-06	0.000107995268240538	5.32363074212789
369	42	992	CCTACGCCCCCAGGCATGGACCACCTCTGTTTTATACAAAATAATAAAAGTTTTTACAAA	54470	0	A_55_P2062793	Mfap2	NM_001369292	ref|Mus musculus microfibrillar-associated protein 2 (Mfap2), transcript variant 3, mRNA [NM_001369292]	2.06260245127107	7.28799795554312	8.61064692470041	1.99583926385727e-06	0.000109639650723446	5.3044462680829
230	127	5685	CCGAGGCAGTCATCTACAAATAACCCATCATCTATTTAATGTTTTTAACCACCTACTTTT	34090	0	A_66_P101600	Lamb1	ENSMUST00000002979.14	ens|laminin B1 [Source:MGI Symbol;Acc:MGI:96743] [ENSMUST00000002979.14]	2.53050570896652	10.1436660995786	8.59824216418203	2.02564437956046e-06	0.000110847327380349	5.28920212949803
281	49	3299	AGCTCTTCTCGGCACTGGCCCAGCCTTGACTTGTCATGATTCGAGGCTGGGATTTGAAGC	41556	0	A_51_P364485	Tnfaip2	NM_009396	ref|Mus musculus tumor necrosis factor, alpha-induced protein 2 (Tnfaip2), mRNA [NM_009396]	2.5074366557845	7.64632014814262	8.59190652590392	2.04105100569886e-06	0.000111546847957982	5.28140954263587
81	164	981	TGTTGGGTGCTGGAAGCAGTTGAACAAGTCACTGCTATGGTGGCTGAGATTGTGCCTAAG	12401	0	A_51_P183746	Prrx2	BC137872	gb|Mus musculus paired related homeobox 2, mRNA (cDNA clone MGC:169496 IMAGE:8860891), complete cds. [BC137872]	2.11745429691495	5.92362199271999	8.99234995460931	2.43767447465408e-06	0.000126555720849972	5.27639515786491
320	108	3530	CGGTGTCAGTGGATAATGTGTGTTCTTTGAGTCCTTGTATGAATTAAAGGCTGGGGACCT	47246	0	A_51_P276943	Gpc1	NM_016696	ref|Mus musculus glypican 1 (Gpc1), mRNA [NM_016696]	2.19013606827318	9.30307740232007	8.57811488091645	2.07502504110212e-06	0.000112967976597466	5.2644305404241
367	164	1716	AAGATTAGTTGGGCCAAGTGAAAGCCCTGCTTGTCCTTTGACAGAAGTAAATGAAAGCGC	54392	0	A_51_P252859	Ccn1	NM_010516	ref|Mus musculus cellular communication network factor 1 (Ccn1), mRNA [NM_010516]	2.59071042992154	7.27825614928539	8.56504662828554	2.10777726461231e-06	0.000114166345877772	5.24832208228414
38	3	3473	TAACATTAGCTTTCGTAGCAGTTTATACCATAAGATGTTCTGACTGGTTTGTACACTAGG	5573	0	A_51_P127681	Clic4	NM_013885	ref|Mus musculus chloride intracellular channel 4 (mitochondrial) (Clic4), mRNA [NM_013885]	2.37895145037724	10.8539044514331	8.56011486334059	2.12028120781247e-06	0.000114393186705261	5.24223791678804
372	80	3303	TATGAACCCATGGGAGACTTTAAACTCTTGTAGATAGATGCTAAATGCCCAGGCCCACTT	54829	0	A_51_P350453	Pdk4	NM_013743	ref|Mus musculus pyruvate dehydrogenase kinase, isoenzyme 4 (Pdk4), mRNA [NM_013743]	-2.58378156401747	10.1685377250394	-8.55769726569151	2.1264397974673e-06	0.000114393186705261	5.23925438553189
64	35	1001	AGGCGATTGGAAGAATCAGTTCACTGTAGCCCAGTATGAGAAATTTGAAGAAGATTATGT	9485	0	A_55_P2181542	Sult1d1	NM_016771	ref|Mus musculus sulfotransferase family 1D, member 1 (Sult1d1), mRNA [NM_016771]	-3.44594865511418	12.6169635690157	-8.55704381669963	2.12810768559613e-06	0.000114393186705261	5.23844785637157
56	32	4457	ATCACATATTGTTTAGCGTACGCTTTTCCCAGGAACCATTGCATGTATTTTACCTCGACG	8310	0	A_51_P142744	Sulf1	NM_172294	ref|Mus musculus sulfatase 1 (Sulf1), transcript variant 2, mRNA [NM_172294]	3.26806187118973	7.60589816467471	8.54304368445857	2.16418131660274e-06	0.000116038871879737	5.2211562417447
117	164	665	GTTCTCCAAAGGAGCAACACAAGGGAGCCTCAGCTCAGGTCTGTCGGATGTGCAAACTGC	17729	0	A_55_P2075213	Kbtbd11	NM_029116	ref|Mus musculus kelch repeat and BTB (POZ) domain containing 11 (Kbtbd11), mRNA [NM_029116]	-2.17543302047151	8.45239107467243	-8.51935293999961	2.22672678897341e-06	0.000118401208480959	5.19184452857083
362	88	265	AAATGGTTGACAGCCATGTGGAAGATGGATTCAATCTTCATAAACATGAATGATGGCCAG	53402	0	A_52_P700056	Wfdc17	NM_001081957	ref|Mus musculus WAP four-disulfide core domain 17 (Wfdc17), mRNA [NM_001081957]	2.78836651710412	10.9437580170132	8.50754039828165	2.25863466626798e-06	0.00011959512749072	5.17720520314854
53	40	3769	TGGAATGGAGCCGGCCAAGCTGAGCCTGACTTTTTTCAATAAAACATTGTGTACTTCTGG	8033	0	A_55_P2043554	Slc12a4	NM_001253804	ref|Mus musculus solute carrier family 12, member 4 (Slc12a4), transcript variant 1, mRNA [NM_001253804]	2.09929992593542	7.77406074169167	8.50529190087848	2.26476364055884e-06	0.000119770504021046	5.17441681352459
146	50	3614	CTGATTTCACGAGAGAAAAACTAAATGTCAGCACTTGTTGCTCGTGACGGTGGATTTTTT	21660	0	A_55_P2021505	Adra2a	NM_007417	ref|Mus musculus adrenergic receptor, alpha 2a (Adra2a), mRNA [NM_007417]	-3.33579241506866	12.4563719834126	-8.48195938116475	2.32942694270974e-06	0.000122580326951826	5.14544747988977
323	52	2111	TAAATGGTGCCTTACCGTCACTCCAGTTTCAGGAACCAGCCACATTTCTGGTGTGTATAT	47725	0	A_51_P225793	Prr5l	NM_175181	ref|Mus musculus proline rich 5 like (Prr5l), transcript variant 2, mRNA [NM_175181]	-2.64464114551289	8.12468127537224	-8.47640531250371	2.34510932097279e-06	0.000123100868170916	5.1385423709363
301	30	884	TTTGCGCCTCCTTCATTATCTTCCAGTTGACCCTTTAATTCTTCCCAGTGAGCATTTTAA	44462	0	A_52_P40327	0610005C13Rik	NR_038166	ref|Mus musculus RIKEN cDNA 0610005C13 gene (0610005C13Rik), transcript variant 1, long non-coding RNA [NR_038166]	-2.76687991079471	9.58961691441274	-8.46865009474149	2.3671965214036e-06	0.000124107063987126	5.12889471598592
53	100	5969	TTTTCGTCTCTGGAGAAACTGTACTATCCTTTCACAGGGTTACCAACATCAGGCCACTGA	8141	0	A_51_P124254	Col4a1	NM_009931	ref|Mus musculus collagen, type IV, alpha 1 (Col4a1), transcript variant 1, mRNA [NM_009931]	2.8087329651001	9.43553833489562	8.45256200223086	2.41373070884244e-06	0.000125925663815057	5.10885860501522
212	45	3994	TCACACATTCTAATGGGTGGATCGGAACCTACCATGTTTATCAGAGAGTGTGTGGGTATG	31312	0	A_55_P2804417	Slfn5	NM_183201	ref|Mus musculus schlafen 5 (Slfn5), mRNA [NM_183201]	4.33130182348021	8.67049605508918	8.45085064034511	2.41873817490101e-06	0.000126032265267912	5.10672551148433
176	93	386	ATCAGGTAAAGAGAGAAGTAGGTGATGTCGAGATCGTGGTAAACAACGCCGGGGCGATAT	26147	0	A_52_P595140	Hsd17b13	NM_198030	ref|Mus musculus hydroxysteroid (17-beta) dehydrogenase 13 (Hsd17b13), transcript variant 2, mRNA [NM_198030]	-3.05406900039551	7.51189301622106	-8.4302494443801	2.47989945932744e-06	0.00012796461785333	5.09724823346588
107	163	2716	AACAGGAAATAAATGGATGGGGAAGTGTCTCAGCTACCGCTACAGACCTTTCCAGAACGC	16255	0	A_51_P304397	Cpm	NM_027468	ref|Mus musculus carboxypeptidase M (Cpm), mRNA [NM_027468]	-2.23965373601376	10.332062154867	-8.43443751575449	2.46733282814522e-06	0.000127470868189437	5.08625044952231
189	64	1278	AGTTAAGGCATAAATAGGCACGGCATTTAGTATGGCAATTCCCACTAAAGAACCCATTCC	28142	0	A_51_P110329	Vsig1	NM_030181	ref|Mus musculus V-set and immunoglobulin domain containing 1 (Vsig1), transcript variant 1, mRNA [NM_030181]	4.21487309765876	6.51483199692508	11.4280925880934	3.86699688765891e-06	0.000173071703671034	5.07890853358284
221	11	2031	CTCTGGGTGGTTGACAGGTTGGCTGTGGGACCTCTGCTGGCTTGCTACCCAAGTTAACAA	32727	0	A_51_P255682	Mfge8	NM_008594	ref|Mus musculus milk fat globule-EGF factor 8 protein (Mfge8), transcript variant 1, mRNA [NM_008594]	2.06705794139332	12.0224516402272	8.41967129539328	2.51194659556842e-06	0.000129148074119678	5.06780314674944
277	34	5828	TATCAACCTGTATCCTGGTAAACATTTCATAATCATAGTGGGTATTAATAGTGGGTAGTG	40947	0	A_51_P364694	Slfn5	NM_183201	ref|Mus musculus schlafen 5 (Slfn5), mRNA [NM_183201]	4.3603874269371	9.04476640657191	8.41476023298769	2.52697562284e-06	0.000129607329924649	5.06166218489968
13	87	2453	CAGCCACCAGAGTGCCGCCTTCAGAAAACTTTATGTAAATTGTTTTTGTATAAGAATAAT	2065	0	A_55_P1985351	Slc35f2	NM_028060	ref|Mus musculus solute carrier family 35, member F2 (Slc35f2), mRNA [NM_028060]	-2.66312692944211	9.20652228405175	-8.40863493857507	2.54585573272158e-06	0.000130418361324806	5.05399897222273
320	16	988	TGAGTTTGATTTCACTGCAGATTTTCCCTCTGGCTGCTGATGGCAAGTGCCCCTAAAAAA	47076	0	A_55_P1979833	Cited1	NM_007709	ref|Mus musculus Cbp/p300-interacting transactivator with Glu/Asp-rich carboxy-terminal domain 1 (Cited1), transcript variant 1, mRNA [NM_007709]	3.07451677242322	6.92400706200468	8.40259177121872	2.56463098358478e-06	0.000131064356720001	5.04643422536013
26	75	5563	GCCTGTAGAGTTAGTATTTCTGGTTTTTATATGTTGCACACTGAATTGAAGAAATGTTGG	3884	0	A_55_P2746459	Thbs1	NM_011580	ref|Mus musculus thrombospondin 1 (Thbs1), transcript variant 1, mRNA [NM_011580]	3.01018757133537	9.38355683542887	8.40095953473445	2.56972753151117e-06	0.000131167160759092	5.04439028624138
260	100	1208	GAAATTTGAGTAGTATCATATGCTGTATATCATGAGCATTCTGGGGCTTGGATTTTCTTT	38416	0	A_55_P2908408	Ppic	NM_008908	ref|Mus musculus peptidylprolyl isomerase C (Ppic), mRNA [NM_008908]	3.08240088564057	9.27175831474266	8.39285446434152	2.59519640150428e-06	0.000131991813152584	5.03423625563093
311	63	816	AGGCTCATTCGTCATCCTATCAGCACTGGTCTCCAGCCTTGTCAAAGCTAAAGAAGTAAA	45994	0	A_51_P313581	Fabp2	NM_007980	ref|Mus musculus fatty acid binding protein 2, intestinal (Fabp2), mRNA [NM_007980]	-2.59217864249126	15.8596000399272	-8.39119997490818	2.60042854989335e-06	0.000132099906228095	5.03216256996388
327	23	2618	CAGGTTAACACTACAGAGTCATGAAGGAATGTGGTCTGCTAACAGATGTTACAGGATGTG	48273	0	A_66_P139387	Prlr	NM_011169	ref|Mus musculus prolactin receptor (Prlr), transcript variant 1, mRNA [NM_011169]	-3.65346752584364	9.11209061533269	-8.38173971515128	2.63056364539613e-06	0.000133282658918623	5.02029923781945
253	50	6486	CCCAGAGAAAAGAAGGATTTTTACCAAAGCATCAACACAACCAGTCTAACAGTGAAGCTC	37469	0	A_51_P291438	Tnc	NM_011607	ref|Mus musculus tenascin C (Tnc), transcript variant 2, mRNA [NM_011607]	2.86247689119519	6.65012426147693	8.38131133297423	2.63193706193258e-06	0.000133282658918623	5.01976179170502
335	18	8245	TGTGAGATGTTTATTTTTCTAACAGAGCTTATAACTGTTGTGACACAGCATTTAATTGAT	49451	0	A_66_P139280	Itgb8	ENSMUST00000026360.8	ens|integrin beta 8 [Source:MGI Symbol;Acc:MGI:1338035] [ENSMUST00000026360.8]	3.77965585303753	6.2227858879658	9.48509293834251	3.02453558198261e-06	0.000145475371504885	5.01798816871107
348	69	1785	ATCCTCTGATCGTGGTCTCCGAGCCTGAAGAACATGACAGAACTCTTCTCAATATTCGTT	51306	0	A_51_P207591	Anxa8	NM_013473	ref|Mus musculus annexin A8 (Anxa8), transcript variant 1, mRNA [NM_013473]	4.83169362544631	10.0841533506273	8.37918645603133	2.6387609056326e-06	0.000133282658918623	5.01709561491828
365	53	478	GACTACTAAATTCTTCCATGCACTGTCTTCGTGAAGAAAGCATTCATGTGCTCTGCCCCT	53905	0	A_51_P294555	Ifitm6	NM_001033632	ref|Mus musculus interferon induced transmembrane protein 6 (Ifitm6), mRNA [NM_001033632]	2.78160112289156	7.36732026707943	8.36425260948437	2.68725793305341e-06	0.000134899079168238	4.99834256815854
339	140	1471	CTATGGTCTGTTATGGACATCCACCCACCAGTTAAGGCCATTGTAATTCCTAAGTACTGT	50248	0	A_51_P254646	Jdp2	NM_030887	ref|Mus musculus Jun dimerization protein 2 (Jdp2), transcript variant 1, mRNA [NM_030887]	2.3959436950847	8.09218168240749	8.36163240292739	2.69586503662372e-06	0.000135171563080429	4.99504957613749
28	128	1390	TATCAAAATAGTGCTGATTCAAGGGCTGGGAATGGAGTTTCATTGTCAAGTCCTTGACTG	4279	0	A_51_P451574	Acot1	NM_012006	ref|Mus musculus acyl-CoA thioesterase 1 (Acot1), mRNA [NM_012006]	-2.20116537567223	10.5782240671982	-8.35527558283087	2.71686958544874e-06	0.000136055544700745	4.98705718609017
30	164	259	AAGGGATTTCTGGAGAAAATGTTTTAGAACTTCATGGTTACCAGACTAACAAAACCAGGA	4654	0	A_51_P401907	Cstdc4	NM_001082547	ref|Mus musculus cystatin domain containing 4 (Cstdc4), mRNA [NM_001082547]	4.67013013586377	6.51881929703691	11.3378379393496	4.10030364504566e-06	0.000179732794519275	4.96460791061117
263	61	2192	CCTTCATCACCCAAATTGAAAGGGCAGGAGCTAATGATCAATAAACATATAACTGCATTG	38938	0	A_55_P2142226	Serpina3f	NM_001168294	ref|Mus musculus serine (or cysteine) peptidase inhibitor, clade A, member 3F (Serpina3f), transcript variant 1, mRNA [NM_001168294]	2.16093995965807	6.40662672600949	8.3077113323503	2.87971293442808e-06	0.00014155203960572	4.95676125703561
110	5	3783	AACTGGGAAGAGTCATCAAAACACACTCCAATATCTATGAATGGCACATGTAAAGGATAC	16267	0	A_52_P247185	Masp1	NM_001359083	ref|Mus musculus mannan-binding lectin serine peptidase 1 (Masp1), transcript variant 1, mRNA [NM_001359083]	2.68841262132468	6.93775925124374	8.32550627174692	2.81759646012855e-06	0.00013898072376822	4.94956535250025
311	104	2003	GTTTAGGAAACAAATCCTTTGTATTTTGAACTCAGCTAGGAGTAACAATCAGGACAAACC	46063	0	A_51_P165451	Pbld2	NM_026085	ref|Mus musculus phenazine biosynthesis-like protein domain containing 2 (Pbld2), mRNA [NM_026085]	-2.44101025718367	7.99665961110882	-8.31933150264426	2.83898633598166e-06	0.000139873534205798	4.94177573637559
368	79	1904	CATCCAGTTTCTTGGCACAGTGTACAAAGTGCACATTTTAACCAAGCTTGCTGCAGAGCT	54239	0	A_51_P484254	Pcca	NM_144844	ref|Mus musculus propionyl-Coenzyme A carboxylase, alpha polypeptide (Pcca), transcript variant 1, mRNA [NM_144844]	-2.53904720345539	9.74306444621511	-8.3005541761942	2.90510877383428e-06	0.000142098699529301	4.91806011939354
324	78	7466	TGTGGCCCTTTTCAATGTGCCTTCACTTTAGCTGTTTGCCTTAATCTCTACAGCCATTCC	47771	0	A_51_P199354	Lamc1	J03484	gb|Mouse laminin B2 chain mRNA, complete cds. [J03484]	2.23115018071743	9.34090019245043	8.2996821663928	2.90821930581296e-06	0.000142098699529301	4.91695776822655
376	23	5257	AAAGACTCTAGATGGCGAACTTGATGAAAAGTATAAGAAGGTAGAAAGTTTAATTGCCCA	55314	0	A_51_P244287	Lamb1	ENSMUST00000169088.7	ens|laminin B1 [Source:MGI Symbol;Acc:MGI:96743] [ENSMUST00000169088.7]	2.39484029334679	8.55997691923331	8.29888562638724	2.91106375043227e-06	0.000142098699529301	4.9159507438275
274	133	1576	CTTTGTGAAAGGAAGTGCTTTGTTCAGCATGTGCTATGGCAGAACCAAACAGGAGCTATG	40530	0	A_51_P255699	Mmp3	NM_010809	ref|Mus musculus matrix metallopeptidase 3 (Mmp3), mRNA [NM_010809]	4.58953971692706	6.55469172916208	9.24499081573868	3.79832535967058e-06	0.000171626988276125	4.91563550255211
12	13	1363	CCTCTCATCCGTTGTGCTTACTAACAAAATGTGAAAAGCAAGACCCAGGTGTCTCATGTG	1615	0	A_51_P455647	Car2	NM_009801	ref|Mus musculus carbonic anhydrase 2 (Car2), transcript variant 1, mRNA [NM_009801]	-3.38592345906447	13.4066655259447	-8.29310147105341	2.93180862984393e-06	0.000142628799922579	4.90863588971536
230	124	2750	GAGGCTGAACTGTTGGAATCCAGGATCAAACAATATTTATGAAAGCAAAATGAGTGAGAA	34085	0	A_51_P248629	Arhgap25	NM_001037727	ref|Mus musculus Rho GTPase activating protein 25 (Arhgap25), transcript variant 1, mRNA [NM_001037727]	2.06703321487289	6.70227325921629	8.28881615190929	2.94728009055031e-06	0.000143054112066334	4.90321397226752
101	71	2242	GAAGTCTAAGAGTGCATGGCAGACATGAGATTTTGAACATCCATCCCAAAATACAGTACT	15198	0	A_51_P352875	Lcp2	NM_010696	ref|Mus musculus lymphocyte cytosolic protein 2 (Lcp2), mRNA [NM_010696]	2.29346630110981	6.34726484687565	8.2412540533195	3.1249938651281e-06	0.000149405212618269	4.87291888315941
147	12	5961	TCTGTGGTCTATTTAATTTGCTTCCTTCTGAAGGAAGTCTGGGGTACGGTGAGAGATTCC	21889	0	A_51_P241995	Col5a3	NM_016919	ref|Mus musculus collagen, type V, alpha 3 (Col5a3), transcript variant 1, mRNA [NM_016919]	3.42354090730231	7.52307457790304	8.26348223291553	3.04055036064756e-06	0.000145915531359338	4.87111637962408
233	114	1884	GCTCTTCCCACAAATAATCATGCTTATTTCCCTCTGTGATTACAGCATTAAACTCTACTT	34658	0	A_55_P2789997	Fgf7	NM_008008	ref|Mus musculus fibroblast growth factor 7 (Fgf7), mRNA [NM_008008]	2.48986282172277	7.25889968004702	8.22783660334235	3.17717966067356e-06	0.000151277157885979	4.82582527965443
137	69	3128	TCCCCTTATAGCCGTCTGCCCACACCTAATGGCTTTGCAAGAGAAGCGACACTCCGGTTA	20515	0	A_66_P127452	Hk3	NM_001033245	ref|Mus musculus hexokinase 3 (Hk3), transcript variant 1, mRNA [NM_001033245]	2.54462608467851	7.50454321315818	8.21425326979591	3.23096310606654e-06	0.000153151973586224	4.80852665939564
136	104	1237	TTTCCATAACAGAATACCCGAGGCTGCATGATTTATAGAGTAAACACGTTTATTTGTCCC	20281	0	A_55_P2732528	Il18	NM_008360	ref|Mus musculus interleukin 18 (Il18), transcript variant 1, mRNA [NM_008360]	-3.04249418448877	12.0115331023143	-8.20176721162008	3.28126302119135e-06	0.000155017802664484	4.79260605514171
59	18	324	ACTGACAAAACCAAGGATGATGAGCTGACCTACTTCTAAGCAGCAAATTCTAAAGTGACC	8866	0	A_52_P487686	Cstdc5	NM_001082546	ref|Mus musculus cystatin domain containing 5 (Cstdc5), mRNA [NM_001082546]	4.40029569935853	8.33555808562302	8.18908649463573	3.33320694168887e-06	0.000157122645181451	4.77641821441176
365	108	916	AGGGAAAATTCAGTTAAAAGACTAGCATCAGTAGGCTCTATTCTTTTGTATTTGGGTTAG	53997	0	A_55_P2494842	Mgst1	NM_001347489	ref|Mus musculus microsomal glutathione S-transferase 1 (Mgst1), transcript variant 2, mRNA [NM_001347489]	-2.20528659589744	13.3540454441166	-8.18808058639878	3.33736498802579e-06	0.000157144431811593	4.77513327881588
209	27	1388	TGCGTCTCTGTATACCTATCTCCTCTCTGCAGATACCTGGAGCAAATAAATCTTCCCCTG	30987	0	A_52_P72434	Khk	NM_008439	ref|Mus musculus ketohexokinase (Khk), transcript variant 2, mRNA [NM_008439]	-2.1209079746744	10.4441735560154	-8.17988865226329	3.37143501169726e-06	0.000157700819870578	4.76466449455661
362	111	1384	GGGGATGTTATATTTGTCAATGAGGACCTCAACTCCATTAATAAATATGATGTTCCCAGT	53443	0	A_55_P1972381	Gjb4	NM_008127	ref|Mus musculus gap junction protein, beta 4 (Gjb4), mRNA [NM_008127]	2.74290731258003	6.53277042130876	8.61156731960424	3.68776144156821e-06	0.000168118237865327	4.76437778536541
271	124	2933	AACAGAAATGAATCAGATGCTGAGTGCTAAGGAAGGGTGTAACCAATCCGCAATCCTCTG	40226	0	A_55_P2236268	Syt16	NM_001364281	ref|Mus musculus synaptotagmin XVI (Syt16), transcript variant 1, mRNA [NM_001364281]	3.0068975991022	6.06077758738525	9.85962329561542	4.81083256001685e-06	0.000199279107584341	4.7640352100657
239	31	1168	TCAAGGGACTTCAGTAAGATAACAATGCAATACTTGTAACTTGTGTAAATAGCCCCATCT	35380	0	A_51_P347333	Dusp4	AK012530	gb|Mus musculus 11 days embryo whole body cDNA, RIKEN full-length enriched library, clone:2700078F24 product:unclassifiable, full insert sequence. [AK012530]	2.92843876005618	7.56267759493298	8.16856316480832	3.41915249281669e-06	0.000159057926523056	4.75017800586159
62	40	1689	CTATTTCTGATTTTGCATAGGGTCTGGGTACTTGTCCCTGCAGGTCCCTAATAAAGCTGG	9200	0	A_66_P102303	Gpt	NM_182805	ref|Mus musculus glutamic pyruvic transaminase, soluble (Gpt), mRNA [NM_182805]	-2.57244990534682	13.6337973184985	-8.16721683007782	3.42487292493123e-06	0.000159149914639509	4.74845488129673
62	157	2394	ATGGCCAGATTTCAGGAATGTGTTTTCTATACCTCTGACGGTACTTCTATCAGAAAAATT	9408	0	A_51_P462918	Ehhadh	NM_023737	ref|Mus musculus enoyl-Coenzyme A, hydratase/3-hydroxyacyl Coenzyme A dehydrogenase (Ehhadh), mRNA [NM_023737]	-2.00775716105769	9.58529628129125	-8.16177246211904	3.44811024846701e-06	0.000159880261346313	4.74148461994388
310	87	6825	CTTATTACAGCAATAAACAATTCTAATGCAATGGAGGTGTCCGGATTATGCCTGCAATGC	45747	0	A_51_P148037	Sh3pxd2b	NM_177364	ref|Mus musculus SH3 and PX domains 2B (Sh3pxd2b), mRNA [NM_177364]	2.02257849265958	6.64355488581142	8.14626531817244	3.51522752878916e-06	0.000161957599506633	4.72161181484041
136	150	1941	AGAATGGAATAGAAGGTTTTTCCGTAACCCTTTCTTGAATCATGTTCCTACAAAAGGCAA	20366	0	A_52_P425734	Afm	NM_145146	ref|Mus musculus afamin (Afm), mRNA [NM_145146]	-4.64532902171996	9.90943193652016	-8.13851184479966	3.54930938642111e-06	0.000163149281947286	4.71166471750632
33	39	1808	CAACCACCTACACATACCACACAAACTGCTTCCCTATAGCTGGACTTTTATCTTAAAAAA	5027	0	A_55_P2154387	Bmp4	NM_007554	ref|Mus musculus bone morphogenetic protein 4 (Bmp4), transcript variant 1, mRNA [NM_007554]	2.04826271485572	9.41212461642619	8.13599281170767	3.56045832524337e-06	0.000163325146734072	4.70843144176636
64	135	3308	TTTGAATAGCTCCCACTAGATAAGCAATTTCCACGAGAACCTACCAAAAGCTAAAAAGCC	9671	0	A_52_P56751	Lcp1	NM_008879	ref|Mus musculus lymphocyte cytosolic protein 1 (Lcp1), transcript variant 2, mRNA [NM_008879]	2.19983333073658	9.01271350862877	8.13591173670148	3.5608177761115e-06	0.000163325146734072	4.70832736621578
319	22	1430	CTGTGGGAATGCCTTCGGAGAGACCTGCAAACGTTGTTCTGGCGCTCAAGGGTCACCAAT	47087	0	A_52_P487436	Nags	NM_145829	ref|Mus musculus N-acetylglutamate synthase (Nags), mRNA [NM_145829]	-2.45822405526518	7.99868072770162	-8.13395541193739	3.56950305578476e-06	0.000163547090979431	4.70581580308858
154	149	2013	AGATCCAGTGTTCTATTCTGGGGACATACAGGGACTTCCCTTGTTTATTATGGCAACAGG	23017	0	A_55_P1959521	Etv4	NM_001316365	ref|Mus musculus ets variant 4 (Etv4), transcript variant 1, mRNA [NM_001316365]	2.19742166886245	5.89902335909872	8.00928378856493	4.17266055118382e-06	0.000181408337398553	4.65785800717615
262	159	1325	AAGTCATAGACAATCCTTTCTATAAAGAGAATGCTATGTGGTTGTCAACCATTCACCATG	38820	0	A_51_P102438	Ugt2b36	NM_001029867	ref|Mus musculus UDP glucuronosyltransferase 2 family, polypeptide B36 (Ugt2b36), mRNA [NM_001029867]	-3.42094669926995	8.30286293202431	-8.07856683611707	3.82506781759095e-06	0.000172468778935472	4.65179464621027
41	58	6847	AGGGGAAGGCTGGGACTCTCTGGAACATTCTTTATAATAAAAGCCTGCCGGGAAAACCTA	6284	0	A_55_P2151822	Plxnd1	NM_026376	ref|Mus musculus plexin D1 (Plxnd1), mRNA [NM_026376]	2.53957280787829	8.15846461762557	8.08478663194979	3.7954163499035e-06	0.000171626988276125	4.64254073075855
151	27	1225	GTTCTATAAAAGAGAGTAACAGTGTTACAATGCCGCTTCCTCATTATGGAATAAGTAATG	22512	0	A_51_P355765	BC024984	BC024984	gb|Mus musculus cDNA clone IMAGE:5028619, partial cds. [BC024984]	2.16007977532275	8.49475781632806	8.06696328451416	3.88105042531966e-06	0.000173071703671034	4.61953186904976
365	86	1857	GACTAGTTGTGACTTAAGCTCTGTCCCTCAGTGACTCCTTGAAGTACTCACCACACATAA	53961	0	A_51_P334942	Aldh1a1	NM_013467	ref|Mus musculus aldehyde dehydrogenase family 1, subfamily A1 (Aldh1a1), transcript variant 5, mRNA [NM_013467]	-2.76913819995692	14.0836698800084	-8.06651830245828	3.88321468760239e-06	0.000173071703671034	4.61895693220066
354	86	1171	GTCTTGCCCTGGTTTCTTTCTATGAACTGCTGTTACTTGAAAGTATAAGATGAATAAACA	52217	0	A_55_P2035018	Clec4n	NM_020001	ref|Mus musculus C-type lectin domain family 4, member n (Clec4n), transcript variant 1, mRNA [NM_020001]	2.75904086662466	8.59667166820211	8.06414196152233	3.89479441869978e-06	0.000173224648419138	4.61588618666104
206	94	5109	TCAAGTCATGTGTGGACCGGCCTGGAGATGCTGATTTTTAAAACGTTACCTATTTATTAA	30517	0	A_55_P1978316	Adamts14	NM_001081127	ref|Mus musculus a disintegrin-like and metallopeptidase (reprolysin type) with thrombospondin type 1 motif, 14 (Adamts14), transcript variant 1, mRNA [NM_001081127]	2.45283986775587	6.37566955123114	8.01612231104604	4.13689242019462e-06	0.000180414479790505	4.55368757869876
6	160	2458	GGAAAGTTTGTAACTAGTCCTGGTGTCAATGCTTACTGGCATTTTATTGCCATGAGATAA	943	0	A_65_P09765	Stat1	ENSMUST00000189347.6	ens|signal transducer and activator of transcription 1 [Source:MGI Symbol;Acc:MGI:103063] [ENSMUST00000189347.6]	2.09693492267387	12.1152282695773	8.01226459593658	4.15702921984057e-06	0.000180913741451792	4.54867861138004
182	93	1267	TGGAAGGTTTCCAAATGTACCCCAAAGTGCTAAGTGTTTCAGTCTGTACAATTGTTCATG	27019	0	A_52_P646832	Samsn1	NM_023380	ref|Mus musculus SAM domain, SH3 domain and nuclear localization signals, 1 (Samsn1), mRNA [NM_023380]	3.77103201321657	6.59510807403241	7.95798823010491	4.45175056257136e-06	0.000189663308787547	4.54755209288101
239	53	391	GGGAAGGGTTGATAGCAGATATCCAAGGAGGCTAAAGTTGACAGCCAATGGCCGGAATGG	35422	0	A_51_P151126	Cd52	NM_013706	ref|Mus musculus CD52 antigen (Cd52), mRNA [NM_013706]	2.76316583136493	9.55004066236786	7.97694593680893	4.34634403019512e-06	0.000187046762975573	4.50273544881206
332	126	3285	GACCTCCCTATCTAGCAGAGACAACCCTTTCTGGAGTAACCTAATTAAAGCTGTGGGTTT	49043	0	A_66_P132701	Kifc2	NM_001358909	ref|Mus musculus kinesin family member C2 (Kifc2), transcript variant 5, mRNA [NM_001358909]	-2.17080562521739	8.20779169582079	-7.97446930816773	4.35996124588783e-06	0.000187253729508995	4.49950808555612
381	107	741	GGAGTTACTTTGTCAATGGCTTACAGGCTGCTAAGGAGCAGACTGTACTTGTAAAGAGAA	56361	0	A_55_P2175880	Mgst1	NM_001347489	ref|Mus musculus microsomal glutathione S-transferase 1 (Mgst1), transcript variant 2, mRNA [NM_001347489]	-2.31738968674702	12.7944125267327	-7.96209102170739	4.42870877524421e-06	0.000189038022561655	4.48336634271544
53	106	7923	TCTCTGAATATAGAAGACGGCAATCTCATGGTAAAATACAAACTAAATTCAGAGCCACCC	8151	0	A_55_P2734832	Lama3	NM_010680	ref|Mus musculus laminin, alpha 3 (Lama3), transcript variant 1, mRNA [NM_010680]	2.07661559351517	6.613627537703	7.9613915646537	4.43262796617912e-06	0.000189038022561655	4.48245366463157
4	112	3881	GGTGGCTTGTGAGGTTATTTTTCCCCCTAATATTCTAGAAGAATAGAAGAATATTCTAGA	535	0	A_55_P2387665	Slc10a2	NM_011388	ref|Mus musculus solute carrier family 10, member 2 (Slc10a2), mRNA [NM_011388]	-3.09972580961307	13.1566399420386	-7.95146850636861	4.48863059850916e-06	0.000190678135239807	4.46949922055028
361	78	6251	TGTATATATCTGTTGCTATGTAGACTTGGAGAATACTGCCAAAATGTGTATGACAAGCTG	53381	0	A_51_P345649	Pdgfra	NM_011058	ref|Mus musculus platelet derived growth factor receptor, alpha polypeptide (Pdgfra), transcript variant 2, mRNA [NM_011058]	2.3959832447909	8.47211783273457	7.94233022542821	4.54087459459752e-06	0.00019173132759453	4.45755860938856
85	71	2171	TAGTCTGGAAGCAGTTCCATCATAAAGTGTTCAACATGCCCTACTTCATCCTTTGCCCCT	12826	0	A_55_P2903297	H19	NR_130973	ref|Mus musculus H19, imprinted maternally expressed transcript (H19), transcript variant 1, long non-coding RNA [NR_130973]	2.8607365703941	6.81827848870023	7.93988009743005	4.55499250718932e-06	0.000192136633346411	4.4543553860471
169	124	351	TGGAAGGGCGTTATACGTTGTAACGGGGAGACATTAAGACATCTGGAGCAGGTATTGTAA	25320	0	A_55_P2056606	TC1642106	TC1642106	Unknown	3.35776513224096	8.15348433720747	7.93215535047818	4.59981186208608e-06	0.000193260277237192	4.44425145643898
76	35	488	TGGCCAGCTGGACGCTGAAGATCTTTGGCCAGTGATATTCCTTGTCAATAAATGCCTGCT	11286	0	A_55_P1964965	Gm1673	NM_001310547	ref|Mus musculus predicted gene 1673 (Gm1673), transcript variant 3, mRNA [NM_001310547]	3.00543321600402	7.23907155746831	7.91750568557814	4.68611192570405e-06	0.000196043672145718	4.4250696137887
205	109	183	GCCCTACTGCGTGCAGAAAGAGTTCAGGGGCTGGAATGCTACCAGTGTTTTGATGTCCCA	30546	0	A_66_P122086	9030619P08Rik	NR_108041	ref|Mus musculus RIKEN cDNA 9030619P08 gene (9030619P08Rik), non-coding RNA [NR_108041]	4.15079152874066	11.295135740127	7.91345704193648	4.71026673383021e-06	0.000196043672145718	4.41976377861818
153	91	653	GAAGAAACCTGGACTTTTCTATCCGCATCAGTGATGTCACTTTTGCTGATGCTGATACCT	22915	0	A_55_P1983044	Gm5150	NM_001081687	ref|Mus musculus predicted gene 5150 (Gm5150), mRNA [NM_001081687]	2.22303953799237	5.91346179932821	8.21638667941815	5.75330994723924e-06	0.000227982279260639	4.41164218541836
48	95	2599	AGATTTTCCTGCATAGGAAAGTGTGGAATGTTGAGCTATTGAGATGGGAGTGGAATTCGT	7255	0	A_51_P215106	Fstl1	NM_008047	ref|Mus musculus follistatin-like 1 (Fstl1), mRNA [NM_008047]	2.48118060154172	9.4424057857335	7.89778369769379	4.8050405651546e-06	0.000199279107584341	4.39920447141884
349	105	1740	AATGTGGAGACATTATAGATTAGGTGTCAGCCATTGCCCCTGAGAGTTATGGGATTTTTT	51676	0	A_55_P2498773	Drc3	NM_029044	ref|Mus musculus dynein regulatory complex subunit 3 (Drc3), mRNA [NM_029044]	-2.12341956943425	8.24083425457903	-7.84119018413643	5.16461161636005e-06	0.000209736505554931	4.32471590412126
103	120	1102	GCCATCATTTGATGAGACAAACAAGGGATTTCAACCAGATGAGAAGTAGACAAGAAAGAA	15588	0	A_51_P243755	Slc10a2	NM_011388	ref|Mus musculus solute carrier family 10, member 2 (Slc10a2), mRNA [NM_011388]	-2.76686428155849	13.2023054410445	-7.83814272641568	5.18477394288439e-06	0.000209953717407144	4.32069356701942
252	93	2969	ACATCTCTCTTTCCTGTTCCTGTGCAGAGGTACTCAGCTTCAAGCCTCCTCTGGAAACAG	37253	0	A_66_P118249	Gm14137	NM_001039223	ref|Mus musculus predicted gene 14137 (Gm14137), mRNA [NM_001039223]	3.146116766792	7.21204584539402	7.83060941855531	5.23497757696476e-06	0.000211501007822838	4.31074540821555
87	50	1184	TCCTAAATTAATTCACTTGACCGCGGGTGTAAGTCTTTTGTCTTGTGAAGAACCTTCAGA	13087	0	A_52_P481957	Grem1	NM_011824	ref|Mus musculus gremlin 1, DAN family BMP antagonist (Grem1), mRNA [NM_011824]	3.33686800168674	9.34658287103169	7.8212336348897	5.29818772214371e-06	0.0002135295201496	4.29835430046919
87	70	37678	CCTTGTGAGTACCTGTGTCGTTTACGAGACTGCATTAAAAATGGAGATTTTAACAGCTTA	13125	0	A_55_P2019699	LF193722	LF193722	gb|JP 2014500723-A/1225: Polycomb-Associated Non-Coding RNAs. [LF193722]	2.08960494174182	11.2105144153847	7.81989714804049	5.3072644318559e-06	0.000213692780661061	4.29658709857814
149	161	1855	ATATTCAACTGTAATAGCCCGTTCCTTCAAAGTGCAAGTATTTGCCAGGATAATCAGCCA	22457	0	A_51_P112355	Igtp	NM_018738	ref|Mus musculus interferon gamma induced GTPase (Igtp), mRNA [NM_018738]	2.9033348352566	12.645856551352	7.80166949569945	5.43273214572568e-06	0.00021791918689067	4.27246294024019
91	71	3288	CAAAACCCAAACAAAACAGGTTTTTGGGAATGGGTTGTAGTTCAGAACACTTGTCTAATA	13719	0	A_55_P2495403	Mmp19	NM_021412	ref|Mus musculus matrix metallopeptidase 19 (Mmp19), transcript variant 1, mRNA [NM_021412]	3.20399073506194	8.33254095056229	7.79327681809797	5.49156594059333e-06	0.00022007152896144	4.26134136930538
308	118	1142	CCTCTCTAGATTCTAAATATGAGCAGCGATGGACTTGGGGTGAGAGATGAACGAACTACT	45501	0	A_51_P128463	Grrp1	NM_001099296	ref|Mus musculus glycine/arginine rich protein 1 (Grrp1), mRNA [NM_001099296]	2.02503920364191	7.41035243256007	7.78822112438848	5.52733581334923e-06	0.000220880443090034	4.25463756528058
46	113	50	CAATTACTTCATTAAGATGGATGTAGGTAGTGGTTGTTACCTCCACCTAAGAGTGGTATT	6986	0	A_52_P425092	ENSMUST00000077110.4	ENSMUST00000077110.4	ens|predicted gene 10092 [Source:MGI Symbol;Acc:MGI:3642362] [ENSMUST00000077110.4]	4.42674821319294	6.34477714176068	10.1870249586464	8.99734597639572e-06	0.000313572257024893	4.24695626378311
268	79	501	TGTAGGAGTGACCAGTGTGACAGTGAACTAGTGTGACTCGGACTGTGATGCCTTAATTAA	39556	0	A_51_P286737	Ccl2	NM_011333	ref|Mus musculus chemokine (C-C motif) ligand 2 (Ccl2), mRNA [NM_011333]	5.19959437684455	8.51238560739909	7.76810021015283	5.67218470713766e-06	0.000225608626344982	4.22792576475049
356	42	1709	CCAAGCTGGTTGGAGCCTCCAGCCTTCAAAATTCTGAATCTAATAAACATTAATGCACAC	52436	0	A_55_P2114953	Usp18	NM_011909	ref|Mus musculus ubiquitin specific peptidase 18 (Usp18), mRNA [NM_011909]	3.06360234559414	11.3177309069727	7.75908721239863	5.73838101440068e-06	0.000227815333661347	4.21594400764836
218	1	1853	CACGTTCACATCCATTTGCCAAGACTTTTGCATAAGAGAGAAATAAATGTGTTTTTGTGG	32122	0	A_55_P2717089	P2ry6	NM_183168	ref|Mus musculus pyrimidinergic receptor P2Y, G-protein coupled, 6 (P2ry6), mRNA [NM_183168]	2.07167905465477	9.29782263510282	7.75799259896717	5.74647656368933e-06	0.000227923915122674	4.21448815052572
23	114	0	AAAGAAGCTCACCCAGGAGCAGGCTCAGCTTTCAGAACCTTTAGGAACCGATAGAAAAAA	3650	0	A_30_P01030969	chr1:175660642-175671878_R	chr1:175660642-175671878_R	lincRNA:chr1:175660642-175671878 reverse strand	2.92704219369917	7.51934012194986	7.74364645460949	5.8537149605905e-06	0.000230885070880656	4.1953936158876
169	12	0	AAGGCCCTCTCCCTGGAGGCTCTGTGATCAGAACCCAGGCTTTTTCTCCAGTCACTTCCA	25115	0	A_30_P01021268	chr13:53097579-53113554_F	chr13:53097579-53113554_F	lincRNA:chr13:53097579-53113554 forward strand	-2.27270281509969	8.31996051305999	-7.73623438415151	5.90995784260409e-06	0.000232027236851046	4.18551812851456
76	55	1050	GATCCATTGGATTAGCCTATGAGGGAAAGTGTATCACAAAGTCCTGTGAAGATATCCAGT	11323	0	A_51_P381821	Fst	NM_008046	ref|Mus musculus follistatin (Fst), transcript variant 2, mRNA [NM_008046]	2.10214516737005	6.67524263846025	7.72886210814799	5.96647265200461e-06	0.000233169531884728	4.17568881729268
153	16	88	GGGAGCACCATTTTTGATGGAGGACCCAGCAAACCAGTTTTTACGCCTGAAAAGACACGT	22781	0	A_66_P121502	Gm5485	NR_015373	ref|Mus musculus predicted gene 5485 (Gm5485), long non-coding RNA [NR_015373]	-2.65338932059296	11.3166121013048	-7.72594695383518	5.98897908260242e-06	0.000233619634507497	4.17180021483239
179	119	1799	CCAAAGAAACTAGTCACAGTGTCATCTTAATCTTACTGATCCAATAAAACCAAAGCACCT	26772	0	A_55_P2078403	Rgs19	NM_001291206	ref|Mus musculus regulator of G-protein signaling 19 (Rgs19), transcript variant 3, mRNA [NM_001291206]	2.39892603963718	8.1439503986342	7.71119811806442	6.10424811518215e-06	0.000236812523366268	4.15210996383492
139	119	2504	CTGTGGGAGGGTAAGCAACCCTCCCAGCACAGAAACCTTTCCTTTGAATCAATAAAGTTT	20897	0	A_51_P408506	Icam1	NM_010493	ref|Mus musculus intercellular adhesion molecule 1 (Icam1), mRNA [NM_010493]	2.6302125735714	8.28534206426334	7.70935659809964	6.1188062938062e-06	0.000237160915958383	4.14964954272312
37	81	884	TCCGTCTGAATCGAGCTCTTGAAGAAGCAGAAAAGTATAAAGTGGAGCTGAGTAAACTCA	5714	0	A_52_P112864	Tex9	NM_009359	ref|Mus musculus testis expressed gene 9 (Tex9), mRNA [NM_009359]	-2.03197838431636	9.20494604267922	-7.70538337571927	6.15034337397451e-06	0.000237733136289111	4.14433953807849
70	47	4157	AGCCTGGTTTACACAGAAAGTTCCAGGCTGGGCTACAGTATGCTACCTTGTTTCAAACAA	10413	0	A_55_P2062449	Pde6a	NM_146086	ref|Mus musculus phosphodiesterase 6A, cGMP-specific, rod, alpha (Pde6a), mRNA [NM_146086]	-2.39424679932433	6.71566558483985	-7.67405476499777	6.40518735545962e-06	0.00024495357886424	4.14290837895277
228	77	2927	TCAACAGGCTTGGCCTGTCTCCAAGTTGTCCCTTCACAATGTCAATACATTTTAAGCTCT	33714	0	A_55_P2035315	Rasgef1b	NM_145839	ref|Mus musculus RasGEF domain family, member 1B (Rasgef1b), transcript variant 1, mRNA [NM_145839]	-2.28052682954849	11.0316982940443	-7.69722494405802	6.2156465919288e-06	0.000239299139626626	4.13342998317797
179	55	1434	GTGGGCATCTCGCTGTAATTGGTGCTGAAAAGTTATTTGTGTTCAACTGACATTTAACGC	26660	0	A_52_P399934	Dusp2	NM_010090	ref|Mus musculus dual specificity phosphatase 2 (Dusp2), mRNA [NM_010090]	3.17118045840254	7.44518237785335	7.67137702034599	6.4274876737824e-06	0.00024495357886424	4.09881036573459
117	11	1539	AATGTTCAGAGACAGTTTAACGGATTAAGAGAGTTCCTGGACTCCAAGGAGAATGGGGAG	17454	0	A_55_P2011084	ENSMUST00000164410.1	ENSMUST00000164410.1	ens|tripartite motif-containing 30B [Source:MGI Symbol;Acc:MGI:4821256] [ENSMUST00000164410.1]	2.87811594573448	6.74399409933862	8.041389301762	7.04189657819358e-06	0.000262448152421825	4.09528719381848
91	47	1429	CCAAGACATTATAGCAAGGACCTAAAGAGTTGCAGATACGAGTTTTATTGGTTTTGTTAT	13675	0	A_55_P2021689	Chrdl2	NM_133709	ref|Mus musculus chordin-like 2 (Chrdl2), transcript variant 2, mRNA [NM_133709]	2.99561161587391	6.56408386889236	7.66840181746963	6.45236266911144e-06	0.00024495357886424	4.09482008728788
3	151	979	AAGGACATGTTTGTAAGTAACTAGGAACTCCTGAGCCCTGGTGAGTGGTCTTAGAACAGT	608	0	A_51_P127297	Hsd11b1	NM_008288	ref|Mus musculus hydroxysteroid 11-beta dehydrogenase 1 (Hsd11b1), transcript variant 1, mRNA [NM_008288]	2.62622960298436	9.17083969274079	7.6548551159151	6.56693256071639e-06	0.000248236941021814	4.07663738093544
283	33	540	TATGGGGAGTATTTGGACATTCTTGCTATCTCCTGCGACAGCTTCGATGAGCAGGTTAAT	41825	0	A_51_P505132	Rsad2	NM_021384	ref|Mus musculus radical S-adenosyl methionine domain containing 2 (Rsad2), mRNA [NM_021384]	2.07151559496596	6.87163261297293	7.65157652850754	6.59498667220614e-06	0.000248622628126471	4.07223329025704
179	99	3160	ATTAACTAACTCCTGTCACCCAATAGTCATTGGCTCTGGGGACCAGTGGGTCCCACGGGG	26737	0	A_55_P2098697	Tnfaip2	NM_009396	ref|Mus musculus tumor necrosis factor, alpha-induced protein 2 (Tnfaip2), mRNA [NM_009396]	2.36306416520912	7.34224736305356	7.65018216697592	6.60695672728268e-06	0.000248823023106583	4.07035984685883
148	128	6112	AATGATAACTACTGACGAAAGAGCTGTCTGCTCAGTCTGTGGTTGGATGTAGTCACACGA	22101	0	A_51_P208603	Dio2	NM_010050	ref|Mus musculus deiodinase, iodothyronine, type II (Dio2), mRNA [NM_010050]	3.56950932517776	7.37792445202101	7.63809270791519	6.71171950545123e-06	0.000252544780223257	4.0541062968645
244	72	6002	CAGTCTTCCTAAAATGAGGCAGAGTCTAGGGGACAGCAAAGGAATCTATGGCCAATGATA	36035	0	A_51_P491350	Col4a2	NM_009932	ref|Mus musculus collagen, type IV, alpha 2 (Col4a2), mRNA [NM_009932]	2.77356546497856	9.05282627429554	7.6371405770216	6.72004546031232e-06	0.000252634494188346	4.05282542670887
192	75	2474	AAAGAGTCTGCATGGAGGCAGGGTTGATCACTGAGCCGTGTTGGTTATTCAGTTACTATT	28439	0	A_55_P2042612	C1s1	NM_144938	ref|Mus musculus complement component 1, s subcomponent 1 (C1s1), transcript variant 1, mRNA [NM_144938]	2.23897953576868	9.47878861902338	7.60297623505159	7.02622870329144e-06	0.000262411585310332	4.00678906030653
243	107	0	GAGGGATACCAGCTATTATGAAGGCTCAATAACCCAATTGGTTCTTTCTATTTTCAAAAT	36098	0	A_30_P01028164	chr6:108556270-108573161_R	chr6:108556270-108573161_R	lincRNA:chr6:108556270-108573161 reverse strand	2.7477093061188	7.12598786130694	7.60262119096928	7.02948789173e-06	0.000262411585310332	4.00630985981918
39	2	1080	ATGCTGCAAGTGTATCAAGGACTCATGGATATCCAGCAATACTGGGTTCATATGACTCTA	5876	0	A_52_P442567	Trim30a	NM_009099	ref|Mus musculus tripartite motif-containing 30A (Trim30a), transcript variant 1, mRNA [NM_009099]	3.90215424914391	8.35350718079094	7.60117149268327	7.04281243475392e-06	0.000262448152421825	4.00435304569187
58	65	2300	CCATGGGTGTTCCTTACAATCCGCCACACATTTGTGGCCAAAATAAAGATTCTAGAGTGA	8665	0	A_52_P232637	Dhh	NM_007857	ref|Mus musculus desert hedgehog (Dhh), mRNA [NM_007857]	2.0775361951403	6.08260526975966	7.52110497093995	7.82235320487416e-06	0.000282753390149651	3.97112050539111
264	75	1253	TCTATCAGGGCACAGAAAACACCTTCATCCTGTCATAGCTCATTAAATCAGATCCACCAA	38964	0	A_51_P307150	Ido1	NM_008324	ref|Mus musculus indoleamine 2,3-dioxygenase 1 (Ido1), transcript variant 1, mRNA [NM_008324]	4.41720833810129	11.9797709397803	7.57581225685176	7.28031699792038e-06	0.00026847510705514	3.97007961841916
209	95	4747	CTATCAGTGCCAAGGGCTTCCTGTAGTTCTATTCAAGTGTTACAATAAATATTTGTAGAT	31107	0	A_55_P2483158	Gpm6b	NM_001177956	ref|Mus musculus glycoprotein m6b (Gpm6b), transcript variant 2, mRNA [NM_001177956]	2.70650499875519	8.4018959783576	7.5744285274472	7.2935205047873e-06	0.000268728941371795	3.96820712436054
155	61	7850	CTCAAGGTCAAATGATGAGCTGGAATGAAGCAGAGGCTCTGAGAAGACACAGACCATTTT	23148	0	A_51_P232371	Stab1	NM_138672	ref|Mus musculus stabilin 1 (Stab1), mRNA [NM_138672]	2.57910081216472	8.14901608515439	7.55927550293889	7.439797433243e-06	0.000271997202978555	3.94768569799623
356	57	2575	GAGAACCATCCAGCAGACCAGAGATAACCTCTGAGCCACTTCAAGGACCTTCTATGATGT	52463	0	A_51_P117865	Fam20c	NM_030565	ref|Mus musculus family with sequence similarity 20, member C (Fam20c), transcript variant 1, mRNA [NM_030565]	2.04118888981418	6.34121963852314	7.53316154773039	7.69929531016318e-06	0.000280039638402762	3.94607027923233
135	90	1358	CAGGTCCCATGATCCACATTCCATGACAGTGTCGTGGTTCCAGATGCATCTTAATAAAGT	20256	0	A_51_P509609	Tspan4	NM_053082	ref|Mus musculus tetraspanin 4 (Tspan4), transcript variant 1, mRNA [NM_053082]	2.72123931017672	9.43088186680087	7.5553234626905	7.47846129784176e-06	0.00027294136989093	3.94232870474121
232	45	1602	ACGCCATGCAAAACCAGGTTCCCCTGGAAATATTCCCAATAAAGTGTTCTCTTGGCATAG	34243	0	A_55_P2140036	Krt36	NM_001174099	ref|Mus musculus keratin 36 (Krt36), mRNA [NM_001174099]	2.66288572002651	7.08981689020437	7.54802827745632	7.55039749920422e-06	0.00027533048993882	3.93243482570766
246	8	1783	ACAGATGTGACATGAAAGTACATGTAACACCAACCAGGGGATGAGGATGGTGCATGGGGA	36216	0	A_66_P139683	Zbp1	NM_021394	ref|Mus musculus Z-DNA binding protein 1 (Zbp1), transcript variant 1, mRNA [NM_021394]	3.54966227565225	10.0309494980165	7.52189624067138	7.81421282062886e-06	0.000282753390149651	3.89693805662754
293	104	5665	CCACAGCAACATCAGAGTCTTTGTCCATTTTTGGTTGAAATTGCTTACGCGCCTTCCTGA	43413	0	A_52_P553890	Itgb3	NM_016780	ref|Mus musculus integrin beta 3 (Itgb3), mRNA [NM_016780]	2.1699706187364	8.52275251203187	7.52064334583896	7.82710647489685e-06	0.000282753390149651	3.89523397085457
158	119	8114	ATTTCAGACCCTAACTTCCCATCTGGTTAGCTGTTGTTCTCTAGAAGCTACATGTTGCTA	23542	0	A_52_P150851	Adamts12	NM_175501	ref|Mus musculus a disintegrin-like and metallopeptidase (reprolysin type) with thrombospondin type 1 motif, 12 (Adamts12), mRNA [NM_175501]	2.12508632755099	5.90296147612491	7.42610988580376	8.8687310678148e-06	0.000310617443387494	3.89420622031755
147	75	2028	GGGGGCTGGATGTACTGCCCCAAGGACTTTGGGAACATCAACAACTGTCAGATGGACCGT	22004	0	A_52_P467389	Slc15a3	NM_023044	ref|Mus musculus solute carrier family 15, member 3 (Slc15a3), mRNA [NM_023044]	3.29146716381343	6.3760127274083	7.76647534149581	9.73783642187646e-06	0.000331765277902056	3.87826684267634
365	43	2002	TGGGAACTGTTGTTCTCTAAGGATTATTGTAAAATGTATATCGTGGCTTAGGGAGTGTGG	53888	0	A_51_P438967	Gpnmb	NM_053110	ref|Mus musculus glycoprotein (transmembrane) nmb (Gpnmb), mRNA [NM_053110]	3.67368084459016	6.39738377835807	7.76490074165005	9.75616518048862e-06	0.000331857909847356	3.87635680045183
364	20	2495	CTTTGTACCTTGGATAAAAAGTGTCACCAGTCTGTAACTTATGGAAAGCTCAAGAAAATA	53566	0	A_51_P477682	Prss12	NM_008939	ref|Mus musculus protease, serine 12 neurotrypsin (motopsin) (Prss12), mRNA [NM_008939]	2.71743328363423	6.42340807468717	7.44099777772198	8.6953111383747e-06	0.000307137440592094	3.86276839056224
227	121	652	ATAGTTGGAAGGTGATACATTTTTAAACCTATTTATTCATTAGTTTCTGGGGAGAGGGTG	33795	0	A_51_P217463	Cxcl2	NM_009140	ref|Mus musculus chemokine (C-X-C motif) ligand 2 (Cxcl2), mRNA [NM_009140]	4.14194563743637	6.37490633752972	8.77024802622807	1.23432653286384e-05	0.000393495331163992	3.85006562122857
26	89	2355	TCTGACCAATTGTTGATAAGCACTATGATTCTCATATAAAAATCAAAGATGCAGAACGCG	3909	0	A_51_P384318	C1ra	NM_023143	ref|Mus musculus complement component 1, r subcomponent A (C1ra), mRNA [NM_023143]	2.58119524074685	9.33716132303712	7.48255267319341	8.23016139939839e-06	0.000294065741631109	3.84332979034279
32	127	636	TTCTTCCTGGTCCGATGAAAGCATCTCCTTTTTCTAACCAATAAAGTGATCGCTTTCAGC	4890	0	A_51_P465211	Wfdc2	NM_026323	ref|Mus musculus WAP four-disulfide core domain 2 (Wfdc2), mRNA [NM_026323]	3.24857681408368	10.706102213148	7.47912611494536	8.26749197090106e-06	0.000294903935495589	3.83865143888101
124	51	1593	TTTCTTGACCATTCATTTTATCACTTCTAACCTTGAAACATGTGGAAGTAGCTATGTTCC	18412	0	A_52_P431159	Il1rn	NM_001039701	ref|Mus musculus interleukin 1 receptor antagonist (Il1rn), transcript variant 2, mRNA [NM_001039701]	4.91628714401684	9.00167710178648	7.47335354877402	8.33079097506008e-06	0.000296415817128518	3.83076660982329
76	126	590	TGCCCTGAAGGAGGATATGAGCAAGTACACCATCTATGACACGTCCACAGACAGGCTGCT	11449	0	A_51_P510713	Isg20	NM_020583	ref|Mus musculus interferon-stimulated protein (Isg20), transcript variant 1, mRNA [NM_020583]	2.02254030400107	10.0070085926077	7.4660387479666	8.41174640801433e-06	0.000298796195089692	3.8207690447505
348	42	2410	GCAATACGTGCTTCTCTTTTGTTGTTGTTTTTTCAGAAGATGTACTCGCCTACAAATTTT	51257	0	A_55_P2066613	Lcp1	NM_008879	ref|Mus musculus lymphocyte cytosolic protein 1 (Lcp1), transcript variant 2, mRNA [NM_008879]	2.13253863565788	7.29794855401694	7.46283800964306	8.44743418351721e-06	0.000299813400708655	3.81639223634795
369	28	662	TGTTTCAGACCTCTGTCCTAAAGGACTCTTTTGGACCTAAGTATCTTCTGTTGGTTTACC	54445	0	A_55_P2058783	Hilpda	NM_023516	ref|Mus musculus hypoxia inducible lipid droplet associated (Hilpda), transcript variant 2, mRNA [NM_023516]	2.9530986406434	9.87536331504127	7.45326174061642	8.55517799660432e-06	0.000303384164501767	3.80328938732525
140	1	811	CAAAGTGGATTGATGCCACCAGAACACCAAGAGAGAAATGTTCCAGAAAATATGCACTGA	20688	0	A_55_P2040485	Ms4a4a	NM_001310331	ref|Mus musculus membrane-spanning 4-domains, subfamily A, member 4A (Ms4a4a), mRNA [NM_001310331]	2.80291101277815	7.43400901621315	7.44913453943903	8.60206573260634e-06	0.000304792694070574	3.79763863788093
198	97	1921	CCTGAGATAACAATTCCTTCACTTTCTGGTATTCCTCTTGAAATATAAACCTTGTTTGGT	29354	0	A_55_P2006494	Apol10b	NM_177820	ref|Mus musculus apolipoprotein L 10B (Apol10b), mRNA [NM_177820]	3.22418452665645	7.94002299909902	7.44066934481326	8.69909751322967e-06	0.000307137440592094	3.78604163896932
131	108	775	ACTTCTGACGATCTTGACCGGCCCAGTGAGGAAGTTTTCTCTCGAGATCTTTCAGATTTT	19709	0	A_51_P428578	Retreg1	NM_025459	ref|Mus musculus reticulophagy regulator 1 (Retreg1), transcript variant 2, mRNA [NM_025459]	-2.33573833964873	8.71841627321201	-7.42767981883946	8.85027074790275e-06	0.000310464170727775	3.76822843668574
157	61	2462	CGTATTGATGAGGACTTACCTCCTGAAGATATGCTTGTTGCTTTATGATATATGTAAACT	23439	0	A_55_P2804426	Pid1	NM_001003948	ref|Mus musculus phosphotyrosine interaction domain containing 1 (Pid1), mRNA [NM_001003948]	2.09862154366557	7.92269850537589	7.42098587139055	8.92926953252683e-06	0.000311966812862373	3.75904014708385
29	38	1415	CCAGTTCCCTATGTTCCAGAACATTCATCCAAGAAAAGAACAGGCCACGACTGAGAAAAG	4418	0	A_51_P337269	Aldob	NM_144903	ref|Mus musculus aldolase B, fructose-bisphosphate (Aldob), mRNA [NM_144903]	-3.4264988175163	12.745022658483	-7.41721648148301	8.97408543740135e-06	0.000313275154936673	3.75386362538379
79	91	2577	CAAGGCATTATTCAAAGCTAATAAAACAATTTCTCCCTGGGGCCCCACATTGTTTTCATT	11981	0	A_51_P157994	Dab2	NM_001037905	ref|Mus musculus disabled 2, mitogen-responsive phosphoprotein (Dab2), transcript variant 3, mRNA [NM_001037905]	2.02873071477598	7.4920425788938	7.41535085232678	8.99635558004073e-06	0.000313572257024893	3.75130086577643
122	72	1125	GGCAGTAGCTATGCTCCTCCATCTGTTGTGCTGTTCTGTTGTGATCAACCCTCTTTTAAA	18151	0	A_52_P78023	Limd2	NM_172397	ref|Mus musculus LIM domain containing 2 (Limd2), transcript variant 2, mRNA [NM_172397]	2.01767559307942	9.41639744651197	7.40755384537127	9.09007019165112e-06	0.000315768541240861	3.74058545887347
187	126	2323	ATTTTTGAGAAGTCTGTGTGGCTTATTTCTTAGTGGAAATGGAAAAGTAAGGCTTCATTC	27967	0	A_51_P164296	Adamdec1	NM_021475	ref|Mus musculus ADAM-like, decysin 1 (Adamdec1), mRNA [NM_021475]	2.14628537856518	12.9999196864124	7.40498238239613	9.12120570966401e-06	0.000316591465770779	3.73704977295662
160	9	429	TTCTGAGAACTGTTGATGAAATGTGTTGATCACGGTCCTAAGGGATAGGAGCTGTCTGTA	23639	0	A_51_P436652	Ccl7	NM_013654	ref|Mus musculus chemokine (C-C motif) ligand 7 (Ccl7), mRNA [NM_013654]	3.74898142998681	6.89301229815406	7.36722318486552	9.59175923215303e-06	0.000328367158447596	3.71969721202468
233	12	3173	AAGGGTTCAGTACCATGCGAGGTGACTTTGTAAAGTTCTAAGCCATACTGACTTTCAATA	34480	0	A_55_P2325663	Cers3	NM_001164201	ref|Mus musculus ceramide synthase 3 (Cers3), mRNA [NM_001164201]	2.37891811195688	6.27949317268232	7.33442280215709	1.00215879029929e-05	0.000338718518320633	3.71731269653645
24	25	1460	AATACAAAAACAATGTAACAAATGGTCTTTTCTGTAACCTAAGAGGCCCCATGAATAAGG	3489	0	A_51_P321886	Cmtm3	NM_024217	ref|Mus musculus CKLF-like MARVEL transmembrane domain containing 3 (Cmtm3), mRNA [NM_024217]	2.03702069943742	7.78501630458945	7.3875692203595	9.33506792013621e-06	0.000322173500727493	3.71308457595015
141	162	413	GATGAATCTAACAAAAACTGCAGTCTCAATTTGGAAATCTGACTCATGTGCCTTTAAATG	21268	0	A_51_P257951	Retnla	NM_020509	ref|Mus musculus resistin like alpha (Retnla), mRNA [NM_020509]	-3.04838893332858	8.13081001109121	-7.38004358647995	9.4291476031267e-06	0.000323969166743587	3.70271507282421
339	142	1246	GTTCATCTCCATCCCAGTCTCCTCAAGAATGAGGCCAGCCACCATGGTGTTCATCAATGT	50252	0	A_55_P2169457	Mfsd4a	NM_172510	ref|Mus musculus major facilitator superfamily domain containing 4A (Mfsd4a), transcript variant a, mRNA [NM_172510]	2.51571351497615	7.49298372503544	7.36748746867683	9.58837702263199e-06	0.000328367158447596	3.68539769307852
205	140	2484	ACAGAAAATAGCTAAGTTCCGGCATGTGGCACATGCTGAATAAATGCTCGTTGATATGTA	30603	0	A_55_P1959595	Fmo5	NM_001161765	ref|Mus musculus flavin containing monooxygenase 5 (Fmo5), transcript variant 1, mRNA [NM_001161765]	-3.05416456219125	10.3846694232619	-7.34094191665652	9.93454810081257e-06	0.000336579323265697	3.64871841924692
202	22	2321	CTCTTCCGCTCTCCTTCCATGTGTACATAACTGTCACTCAAGAAGGTGATTGACAGATTC	29806	0	A_51_P239654	Nr4a1	NM_010444	ref|Mus musculus nuclear receptor subfamily 4, group A, member 1 (Nr4a1), mRNA [NM_010444]	3.65873986769444	9.15618576674227	7.33282991127665	1.00429789593167e-05	0.000339171900215399	3.63749130800639
327	144	1629	GGATTTGGAAGGGAAGCAAACAAAAAGCTGTAAAAGCTTCAAAATGACCACTGTAGGGTA	48493	0	A_52_P233342	Trim15	NM_001024134	ref|Mus musculus tripartite motif-containing 15 (Trim15), transcript variant 2, mRNA [NM_001024134]	2.67706574846238	10.1631881044966	7.32378521152093	1.01653693773966e-05	0.000342218005192025	3.62496318838835
159	158	1289	CCATGGGTTTATGCTCACTATCATATCACATTGCCAATATTTAGCACACTTAATAAATGC	23908	0	A_55_P2015687	Phf11d	NM_199015	ref|Mus musculus PHD finger protein 11D (Phf11d), mRNA [NM_199015]	4.18876752119498	11.2800563532698	7.31611993432033	1.02703413357266e-05	0.000343846175790361	3.61433737040117
182	84	1589	AGGGCCCAATTTTTAAATGACAAATCACCTTACTTAATGTCCTGTTTTAGCCCACAGTCC	27002	0	A_51_P350378	Amt	NM_001013814	ref|Mus musculus aminomethyltransferase (Amt), mRNA [NM_001013814]	-2.32112081324449	6.8043242916941	-7.22706749493603	1.15784258188399e-05	0.000373829210147221	3.59877940889624
189	21	1421	ATGTAACGTTTCAGCCTAAATGTGGCTACTGGGTTATAGGGATGAAGAATTCATCTGTAT	28068	0	A_52_P199633	Trim30d	NM_199146	ref|Mus musculus tripartite motif-containing 30D (Trim30d), transcript variant 1, mRNA [NM_199146]	3.46446780528398	7.37442676369071	7.26940886044258	1.09355752905316e-05	0.000359468262829072	3.58457319307753
130	46	3474	TGTTTGGAGTTTGGAGTCTAATGGTTGCATAGATAAACAGGCGACCAATCACACCCAGCA	19296	0	A_52_P670026	Rsad2	NM_021384	ref|Mus musculus radical S-adenosyl methionine domain containing 2 (Rsad2), mRNA [NM_021384]	3.00860156924877	10.085201080398	7.28036671838775	1.07754908271324e-05	0.000355716688259972	3.56467351159619
109	19	94	AACGTTGTGAGTTTGCCAGAACTCTGAAAAGGAATGGAATGGCTGGCTACTATGGAGTCA	16292	0	A_51_P321150	Lyz2	NM_017372	ref|Mus musculus lysozyme 2 (Lyz2), mRNA [NM_017372]	2.3940691224464	8.75329667862522	7.27028565673213	1.09226730643292e-05	0.000359468262829072	3.55063983020737
97	92	0	TTAAAGGATACACATTCTAAAAAGTAAACAGGGAGGAAGCAGCCAGGTGGGAGCCTCAGA	14640	0	A_30_P01028328	chrX:135880775-135891525_F	chrX:135880775-135891525_F	lincRNA:chrX:135880775-135891525 forward strand	3.69369494529094	6.26709033291477	8.46938640110458	1.62857514938166e-05	0.000479146911885493	3.54525199066905
169	114	1274	AAGCTCCTTTACAATGGAAATATTTAGTAATAAAAGCTTGTCCGGGACCTGCAAGCGAAC	25301	0	A_51_P458778	Hpgd	NM_008278	ref|Mus musculus hydroxyprostaglandin dehydrogenase 15 (NAD) (Hpgd), mRNA [NM_008278]	-2.30196444545351	12.3941217588757	-7.25477253086705	1.11533724915582e-05	0.000364232138992752	3.5290181386395
200	92	1074	AAGATACAGGCCTCTGTGGCTACCAACCCCATCATCACCCCAGTGGCCCAGGAGAATCAA	29645	0	A_51_P171999	Apoe	NM_009696	ref|Mus musculus apolipoprotein E (Apoe), transcript variant 1, mRNA [NM_009696]	2.70731405125926	13.2293457963421	7.24903045244523	1.12400791457619e-05	0.000365939452678904	3.52100697847661
288	138	1099	CATGTGACTCATCACCATGTGGAAGATGGATTCCATGGAACGTTTTCCTTTCCTGGTTTA	42603	0	A_51_P394115	Aadac	NM_023383	ref|Mus musculus arylacetamide deacetylase (Aadac), mRNA [NM_023383]	-3.56189730589197	7.06296660193071	-7.83869233083345	1.59999188026785e-05	0.000474407634289462	3.51704728585801
210	44	571	AGCCTTCCAAGGTGTCCAATTGCCCTATCTCTGGGTCTGGGGCAGACAGAGAGCCTCAAT	31017	0	A_51_P131408	Tnfrsf12a	NM_013749	ref|Mus musculus tumor necrosis factor receptor superfamily, member 12a (Tnfrsf12a), transcript variant 1, mRNA [NM_013749]	3.03457082624036	10.2714408756025	7.22906213830437	1.15472532545137e-05	0.000373829210147221	3.49311398696398
351	56	4561	CGTCATTCCTCAAAGTGTTGACTCTTGTTCACTACTTTACATAAAGGGAAGTTTTATTCT	51876	0	A_55_P2909739	Tgfbr2	NM_009371	ref|Mus musculus transforming growth factor, beta receptor II (Tgfbr2), transcript variant 1, mRNA [NM_009371]	2.04592893433626	11.2172082078532	7.22771944496245	1.15682271792228e-05	0.000373829210147221	3.49123654051112
149	117	2202	ACACTCCACATTAGTATTCTAACTACAGGGCACTAAATGTCTTGCTGTTATGAGGAACAA	22379	0	A_52_P467449	Alox12	NM_007440	ref|Mus musculus arachidonate 12-lipoxygenase (Alox12), transcript variant 1, mRNA [NM_007440]	2.36339639209959	5.9088502441213	7.78537067546603	1.6960895289736e-05	0.000491021161466346	3.45286597135259
21	69	1681	TTGCATATAGAAGACACTCCCCATTGCTCTTAGGGACCTTCCCTGGGAACCAAATTCAAA	3266	0	A_51_P501248	Sphk1	NM_025367	ref|Mus musculus sphingosine kinase 1 (Sphk1), transcript variant 2, mRNA [NM_025367]	2.56291130552801	8.70029590243035	7.18919578757853	1.21876602010509e-05	0.000390216207897956	3.43726857033378
322	118	1448	TAGAAATGTTTGATTACCTTGAGAGGAAAACACATTTACGCCAGGTGGTGGTGGTGGCAG	47553	0	A_55_P2720376	Anapc11	ENSMUST00000148114.1	ens|anaphase promoting complex subunit 11 [Source:MGI Symbol;Acc:MGI:1913406] [ENSMUST00000148114.1]	2.29189277089379	6.96068425718168	7.18439142503564	1.22673603380718e-05	0.000391588509170025	3.43052433592791
243	152	578	AGCCGATTTCCTCTGAGCTATTACCAATCACATCTCTTGATGATATAAAAAATTAACGAG	36183	0	A_52_P338066	Ubd	NM_023137	ref|Mus musculus ubiquitin D (Ubd), mRNA [NM_023137]	4.25040274767828	10.081666016041	7.17614160129707	1.24055186060463e-05	0.000395098104168101	3.41893631561904
71	64	588	AGGTGTAACACTCATTTATCTATCCACAGTGGATTCAATAAAGTGCACTTGATAACCACC	10745	0	A_55_P2762554	Ifitm3	NM_025378	ref|Mus musculus interferon induced transmembrane protein 3 (Ifitm3), mRNA [NM_025378]	2.17683063259012	13.180089170123	7.17534524906681	1.24189426131073e-05	0.000395098104168101	3.41781725074923
244	52	1764	TCTTGGGTCCTGCCCTGTTTACGGATCCCTCATTTTGTGTAATAAAGTGCATTGAGTGTC	35997	0	A_55_P1957413	Lsp1	NM_019391	ref|Mus musculus lymphocyte specific 1 (Lsp1), transcript variant 2, mRNA [NM_019391]	2.10398760013636	10.6244333297827	7.17261704608646	1.24650492727517e-05	0.000396114671171995	3.41398283665435
80	8	9170	GTACCTGAAATAAAGCATATTTTGCACTTGTAAATGAAAAATCTGTATGTGGGCTCTGTG	11834	0	A_52_P175376	Tfcp2l1	NM_023755	ref|Mus musculus transcription factor CP2-like 1 (Tfcp2l1), mRNA [NM_023755]	-2.08583170514772	11.7370705812009	-7.16150395578782	1.26547575187947e-05	0.000400646042398833	3.39835348360027
353	131	5388	GACCAACTGTGGGGCAATGAACTGAATCTCACCATGTTGAATGATGGAGTGGAATACTAT	52294	0	A_51_P340027	Pappa	NM_021362	ref|Mus musculus pregnancy-associated plasma protein A (Pappa), mRNA [NM_021362]	2.46425613493022	7.4887226933863	7.15845574070819	1.27073296502609e-05	0.000402011123065062	3.39406363360999
322	106	1600	TGGCATCTACACAAAGGTCACGACCTTCCTCAAGTGGATTGACAGGTCCATGAAAGCCAG	47532	0	A_51_P174961	F10	NM_007972	ref|Mus musculus coagulation factor X (F10), transcript variant 2, mRNA [NM_007972]	4.30549253425314	6.60724260380135	7.72054434169779	1.82146366472246e-05	0.000517796140332011	3.38174982861399
240	103	2095	TTAATACCACCCTTATTTCCAGTGTGGACTTCCAAATTGCTGGGGATCTGTTTATAGCTT	35509	0	A_51_P246653	Clec7a	NM_020008	ref|Mus musculus C-type lectin domain family 7, member a (Clec7a), transcript variant 1, coding, mRNA [NM_020008]	2.79832471508409	7.50320500525776	7.14677483340377	1.29109573344868e-05	0.000406885312866581	3.37761328590646
89	25	2444	CCAACCTTTTCCAGCTACTTTAGTCAATCAGCTTATCTGTAGTTGCAGATGCATCCGAGC	13339	0	A_52_P507214	Mmp9	NM_013599	ref|Mus musculus matrix metallopeptidase 9 (Mmp9), mRNA [NM_013599]	2.71156349908139	5.92085183550869	8.28889349255991	1.93057497749001e-05	0.000541822557543878	3.3723608709064
70	113	1547	GGTCCAAACCTGCCTTCGTAAAGATTTTATCAAACTGATTTTGGTGATTTTTTAAACCTC	10532	0	A_55_P2923951	Mx1	NM_010846	ref|Mus musculus MX dynamin-like GTPase 1 (Mx1), transcript variant 1, mRNA [NM_010846]	2.31264347929728	6.2085345638041	7.03622626334823	1.50199298364374e-05	0.000453574145394518	3.35869001267247
374	66	1747	TATTTAGTGGTTGCTGTGTGACAGCGACAAGAGAAGAAGCCTCCTCTTACCTATCTCTGT	55104	0	A_55_P2332194	Gm15998	AK140090	gb|Mus musculus adult male corpora quadrigemina cDNA, RIKEN full-length enriched library, clone:B230209I18 product:hypothetical protein, full insert sequence. [AK140090]	-2.13740626182682	7.36725826727899	-7.11511340572051	1.3480612681489e-05	0.000421147810877465	3.35289032268936
284	50	1637	TCACTGGTGCTGGCCTAGCCCCAGTTCACTCTGGTGCCACAATAAACCTGTATCTAGCTG	41855	0	A_55_P2105271	Pdlim7	NM_001114088	ref|Mus musculus PDZ and LIM domain 7 (Pdlim7), transcript variant a, mRNA [NM_001114088]	2.19823943094166	10.7034451751633	7.12568451056371	1.32874892543281e-05	0.000416031484245049	3.34786557001349
57	131	1877	GCCATTTGTTACAGCTTATTCTCAGACTCTGGGCTATTATAGTTTATGCTTGTTTCTTAA	8776	0	A_55_P2912004	Hmgcs2	NM_008256	ref|Mus musculus 3-hydroxy-3-methylglutaryl-Coenzyme A synthase 2 (Hmgcs2), mRNA [NM_008256]	-2.51788285440994	16.6564732767012	-7.11795026695585	1.3428493728809e-05	0.000419828032981787	3.33694163620682
163	162	833	ACCCCAATACAGTACTTCTAAGGAGGGGTCAGGTAAAGCATGAGAGAGACTCTCAGCGCC	24503	0	A_52_P685999	Mettl7b	NM_027853	ref|Mus musculus methyltransferase like 7B (Mettl7b), mRNA [NM_027853]	-2.71849640544981	11.3768265914448	-7.1024383063395	1.37161316533422e-05	0.000426351322583861	3.31500831448236
48	62	2857	CAGCATGGACTTTCTTTCTTGCTCTGGTTTTAAGGAAAAAACTTAATAAAACCACTAACG	7195	0	A_55_P2067707	Mep1a	NM_008585	ref|Mus musculus meprin 1 alpha (Mep1a), mRNA [NM_008585]	-3.013873787803	14.5779574982336	-7.08848514434809	1.39804858438974e-05	0.00043231729279758	3.2952516226381
40	96	4676	ACTCAGACATGGGCACCTGAGTTCAGATCCCTACCACCTAAGTAAGCAGCAAGGTGTGGT	6049	0	A_55_P1969477	Abcb1a	NM_011076	ref|Mus musculus ATP-binding cassette, sub-family B (MDR/TAP), member 1A (Abcb1a), mRNA [NM_011076]	-2.76180347409822	12.7951379980838	-7.0780545867236	1.41816509362434e-05	0.000436632596783588	3.28046568789548
74	51	1933	GTGAGCCTTTTGGCTTAACTGTAACTGCTAGTACTTTAACCACATGGTGAAGATGTCCAT	11016	0	A_51_P510891	Afp	NM_007423	ref|Mus musculus alpha fetoprotein (Afp), mRNA [NM_007423]	2.27694725496211	5.91008481827101	7.30960650724271	1.7003868550523e-05	0.00049182822238074	3.25800921459172
352	93	1463	CTCCCATAGCTTAAGCAGCCCCGGGGGCCTAGGGATGACCGTTCTGCTTAAAGGAACTAT	51943	0	A_51_P160544	Efemp2	NM_021474	ref|Mus musculus epidermal growth factor-containing fibulin-like extracellular matrix protein 2 (Efemp2), transcript variant 1, mRNA [NM_021474]	2.16644346696205	9.28319175810552	7.06149646707971	1.45073630548385e-05	0.000443538138182644	3.25696366217727
127	96	2226	TGTTCATGTATCAGTGTTTTCAATCGACTGCATGGAAAACATTAAAGTCCTAAGTCATCT	19095	0	A_55_P2052290	Psat1	NM_001205339	ref|Mus musculus phosphoserine aminotransferase 1 (Psat1), transcript variant 2, mRNA [NM_001205339]	2.63228907316196	9.64700675817364	7.05999003052692	1.45373895842231e-05	0.000443538138182644	3.25482365519778
1	95	1226	ACCTGGATGTTGTCTGTGAGGAGTCTAAATGGACACAAATAAAGCCAATATATTTACACT	185	0	A_66_P105032	Gm13889	NM_001145034	ref|Mus musculus predicted gene 13889 (Gm13889), mRNA [NM_001145034]	2.59752276213528	10.4279158623954	7.05951153992107	1.45469408051525e-05	0.000443538138182644	3.25414385947924
119	113	3716	CAAAACAAAACAGCGTTTCTTTTCTGTACAGGACCCAATAAAAAATTCCTCATGGTTTGC	17931	0	A_55_P2110998	Gpr153	NM_178406	ref|Mus musculus G protein-coupled receptor 153 (Gpr153), mRNA [NM_178406]	2.02208990851151	6.8250280302582	7.04950600159679	1.47482043858249e-05	0.000448233668535303	3.23992187302237
354	123	937	GATGCCCACTATGCCAAGATAATGACAGGTTGTGACTTCACGTTCCGCTGTCAAATATGA	52281	0	A_55_P2005475	Sult1a1	NM_133670	ref|Mus musculus sulfotransferase family 1A, phenol-preferring, member 1 (Sult1a1), mRNA [NM_133670]	-3.77558757801466	14.0412191184684	-7.03346519182986	1.50770938239022e-05	0.000454977255002484	3.21709325347407
258	30	1994	AATGTACTCGTGGGAAGATCCGTGAATGTAAGCGCAACCGGCTGTTAGGTTTTGTCTTAA	38002	0	A_52_P257625	Esm1	NM_023612	ref|Mus musculus endothelial cell-specific molecule 1 (Esm1), mRNA [NM_023612]	2.1052472170075	6.87445863126859	7.02971936154039	1.51550171552637e-05	0.000457004379024578	3.21175736568648
342	69	2491	GTAAAGTTTAAAAATGATTTCTCACTATTCTAAGCCTGTCTCTGTTTCTGGGTCGATTTG	50419	0	A_52_P327664	Gbp5	NM_153564	ref|Mus musculus guanylate binding protein 5 (Gbp5), mRNA [NM_153564]	2.43401950392191	6.97185760654762	7.02038101784913	1.53511566697774e-05	0.000461045970656282	3.19844680297246
379	159	1106	ACTTCTGATCGCTGAGGGTGGTGAGCGTCCATGTTAATAATTAAAGCCTAAACCATGCCA	56161	0	A_55_P2083879	Vsig2	NM_020518	ref|Mus musculus V-set and immunoglobulin domain containing 2 (Vsig2), mRNA [NM_020518]	-3.91492042455259	9.66097323240238	-7.01672720922451	1.5428635632661e-05	0.000461978984834587	3.19323559500977
349	91	1116	AACAATGTGCCCCATGCAGCTACCTGTAATGTTAGATTCAGAAGTTACTTCATCCCCAAG	51653	0	A_55_P2487509	Cyp2c55	NM_028089	ref|Mus musculus cytochrome P450, family 2, subfamily c, polypeptide 55 (Cyp2c55), mRNA [NM_028089]	-5.42507852261507	13.087241653771	-7.01482594652452	1.54691168046662e-05	0.000462539646566526	3.19052322779165
88	30	1752	CCTTAGAGAGAGTATTTGGGAACCTTTATGTTGCTCATTAAAAACATAGCAATTCACAAC	13054	0	A_55_P2077558	Sod3	NM_011435	ref|Mus musculus superoxide dismutase 3, extracellular (Sod3), mRNA [NM_011435]	3.19231438898363	9.16701127251732	7.01224201772954	1.55243148558194e-05	0.000463585885035894	3.18683618021238
71	128	3170	GCTGCTGATTGTGAATCTCAAAGTCTTAAGAGAGAAGCCAAATATATATTCCTCTTGTAA	10861	0	A_55_P2018929	Spns2	NM_153060	ref|Mus musculus spinster homolog 2 (Spns2), transcript variant 1, mRNA [NM_153060]	3.68100866538068	9.41700272730377	6.9941641749539	1.59164213712549e-05	0.000472921258060367	3.16101548694126
363	88	924	GCTTTGCATTGTATATGGAAGAACTTGTGTCATCAAGTATGTATCAATGGGTAGTTAAAG	53684	0	A_55_P2016462	Cxcl10	NM_021274	ref|Mus musculus chemokine (C-X-C motif) ligand 10 (Cxcl10), mRNA [NM_021274]	4.44834069411986	8.58083654196916	6.98367176208675	1.61488347887984e-05	0.000476928672796164	3.14600891416226
15	94	1478	CCTGATGTCCTAGCCAGATACAGCCTCAGAGCTCATCCAAATAAATGTTTCTTGACTCAG	2391	0	A_55_P2020577	Pcolce	NM_008788	ref|Mus musculus procollagen C-endopeptidase enhancer protein (Pcolce), mRNA [NM_008788]	2.35522932149595	10.3117226624515	6.97775197786152	1.62815567243931e-05	0.000479146911885493	3.13753570451802
370	140	41	CCCCAGAGCTCTGGTCCATGTGCTTTCTTGCTGTTACTTTATTAAATCTTGCCTTCTACA	54643	0	A_55_P2105843	Mbd1	ENSMUST00000224907.1	ens|methyl-CpG binding domain protein 1 [Source:MGI Symbol;Acc:MGI:1333811] [ENSMUST00000224907.1]	2.28978374817816	11.1894298343697	6.97362032154117	1.63748778470903e-05	0.00048049926237435	3.1316191075911
1	72	1977	CGTGTGTTGTTTCTGTTGCTGTTGCTTTTGTTGTTTTATATACTGCATGTGTTCACTAAA	139	0	A_55_P2902822	Serpine2	NM_009255	ref|Mus musculus serine (or cysteine) peptidase inhibitor, clade E, member 2 (Serpine2), mRNA [NM_009255]	4.36043134332541	10.0987563260026	6.96844102115334	1.6492668554371e-05	0.000482672204076067	3.12419901285247
32	93	2201	GTTTCTCCTGTATAATCTTAAGTGTTCCTCTTTCCTACAGATAGCTTCTGTAATCACAGA	4828	0	A_51_P203955	Gbp2	NM_010260	ref|Mus musculus guanylate binding protein 2 (Gbp2), mRNA [NM_010260]	2.92690263172255	10.4954220963749	6.96796980282003	1.65034300425961e-05	0.000482672204076067	3.12352374486595
71	45	1015	GAGATCCGTGCATGATAGATTCCTTCGTCTCTCTAAAATCAACCTGGATGTAGGCTACCA	10709	0	A_51_P331288	Akr1b7	NM_009731	ref|Mus musculus aldo-keto reductase family 1, member B7 (Akr1b7), mRNA [NM_009731]	-3.91792078644696	9.44723637389701	-6.96351550303863	1.66055262744997e-05	0.000484259514173836	3.11713913709931
291	164	1923	CAAATGAGACTACTTTACATGGAAGATGATTGTGGCCAAGGCTTTGGGGAGACTGCAGAA	43232	0	A_51_P369784	Ces1e	NM_133660	ref|Mus musculus carboxylesterase 1E (Ces1e), mRNA [NM_133660]	-2.60457958336016	7.77719990832222	-6.96257459988951	1.66271786068388e-05	0.000484558606706085	3.11579014284101
286	58	992	CTGTTACCTAGCCAGATGGTTTCTTGGAATGTATAAGTTTACCTCAATGAATTGCTAATT	42167	0	A_55_P1997756	Il6	NM_031168	ref|Mus musculus interleukin 6 (Il6), transcript variant 1, mRNA [NM_031168]	2.79155270822957	6.45340806741515	7.22874697055933	1.88144725820038e-05	0.000531896648746156	3.11036318124029
20	69	3807	GAAGGACATAAATAATTCCCTTAAAGAAATACAGGGACAGGAGGGATGGCTTAGTGGTTA	2972	0	A_55_P2117656	Slfn8	NM_181545	ref|Mus musculus schlafen 8 (Slfn8), transcript variant 1, mRNA [NM_181545]	2.07164390341718	6.1955314561176	6.85961258100552	1.91886303196423e-05	0.000539979494925584	3.10928125631092
155	68	1209	TCTTCAGGATCCAGAGCCCAAGAACCTGACACACATAGATGACCAGAATCTGCGTCCTTA	23161	0	A_52_P390572	Gal3st2	NM_199366	ref|Mus musculus galactose-3-O-sulfotransferase 2 (Gal3st2), mRNA [NM_199366]	-2.4126521726914	6.38184151910877	-7.50864735394252	2.30686483238729e-05	0.000620847514050145	3.10765242059413
134	74	508	AGATGACTGTGGGTGTGCAAGAGCCTATGTGGTTGGACATAATCAAGAAAAAGCTGCCTT	19938	0	A_55_P2132697	LOC108167387	XM_017318885	ref|PREDICTED: Mus musculus nuclear body protein SP140-like protein (LOC108167387), partial mRNA [XM_017318885]	2.27124080332189	7.3204517895129	6.92799501411467	1.74441964792949e-05	0.000501155263583203	3.06612955274456
212	120	2111	GAGCCTGGCAGCCACAGACATCATACACAGCCTCTGAAGCTTATTAAAGTATGTTCACCC	31449	0	A_55_P2001250	Cpz	NM_153107	ref|Mus musculus carboxypeptidase Z (Cpz), mRNA [NM_153107]	2.37641890373538	6.03132455025436	6.81964690504102	2.02935064061321e-05	0.000563592161255603	3.05224254778252
113	74	5934	TCTCTCCTGCTATGTGATGGAGTGGCTGATTGCCAATTTAATGAAGATGAATCCAGCTGT	16979	0	A_55_P1979486	Malrd1	NM_001310455	ref|Mus musculus MAM and LDL receptor class A domain containing 1 (Malrd1), mRNA [NM_001310455]	-2.67966600204643	7.77842581147873	-6.91623492370972	1.77317240774472e-05	0.000507700455251837	3.04920370533083
225	17	1102	TTCTGCACTTGTATTTATGATTCAAGAAGATAAATGCCAAGGGAAATGATATGACTCTGG	33313	0	A_66_P117068	Mcemp1	ENSMUST00000014118.3	ens|mast cell expressed membrane protein 1 [Source:MGI Symbol;Acc:MGI:1916439] [ENSMUST00000014118.3]	2.61729784558765	5.79998448680588	9.59516686081483	3.42855287605593e-05	0.0008292300326338	3.03160613934843
102	92	0	TTGAGAGTCTATTGCTGTTCTGAGAGCTCCTTTTTTTCCAAGATGCCATATTATTATTAT	15237	0	A_30_P01024184	chr1:87348082-87409907_F	chr1:87348082-87409907_F	lincRNA:chr1:87348082-87409907 forward strand	2.2455593705201	6.84065765081216	6.9010950401631	1.81093478581616e-05	0.000516080001059769	3.02738583540982
37	149	948	ATCTTCTGGAATCACAAGATCACGTTCAAGGACCCTAAGTTCGGCGAAATGGGACTTAGA	5844	0	A_55_P1986228	ENSMUST00000220383.1	ENSMUST00000220383.1	ens|predicted gene 8613 [Source:MGI Symbol;Acc:MGI:3648168] [ENSMUST00000220383.1]	2.10884229430171	6.81506192828485	6.8987999050424	1.81673383254091e-05	0.000517058921080898	3.02407563352793
319	162	8296	GGTGATTATTTTTATAAGCACATGCCAACGCTTTACTACTGTGGAAAGACAAGTGTTTTA	47344	0	A_55_P2130178	Fn1	NM_010233	ref|Mus musculus fibronectin 1 (Fn1), transcript variant 1, mRNA [NM_010233]	2.28210447844142	11.5403457958111	6.8956265383311	1.82478451553296e-05	0.000518289998770515	3.01949760735767
348	84	1844	GCATCTGTCACCTCAGTCTTTGAGCTTTCATGTATGAAAAATACTCTGTATTACTTATCA	51333	0	A_55_P2124712	Ces2c	NM_145603	ref|Mus musculus carboxylesterase 2C (Ces2c), mRNA [NM_145603]	-2.49046606067556	14.1512951369251	-6.86913933015559	1.89348385863597e-05	0.000534943788606928	2.98123271408132
155	136	2047	GTGTAGCAACAGCAGGAACTCCAGAATGAGGCCTCACACATGTACTCTTTGGGGGTGCTT	23288	0	A_51_P119771	Il17re	NM_145826	ref|Mus musculus interleukin 17 receptor E (Il17re), transcript variant 1, mRNA [NM_145826]	-2.53450276507926	8.93106226792102	-6.85714298787152	1.92550102322039e-05	0.000541112875124307	2.96387072787071
177	103	545	CAATTCCTTTCTAACACAATAATTAAGGCCCTCAAAAATAAGTTTATTCTGAGAGGTGGG	26453	0	A_52_P459818	Hsd3b3	NM_001012306	ref|Mus musculus hydroxy-delta-5-steroid dehydrogenase, 3 beta- and steroid delta-isomerase 3 (Hsd3b3), transcript variant 5, mRNA [NM_001012306]	-2.77936344041532	9.95001679937593	-6.84650468152802	1.95437672076279e-05	0.000547418602042905	2.94845779127829
10	101	1947	TTCTGAGATGACCAAAAATGCCTCTTAGGAATCCTGGAACCCGGAGTACAGTGACTTTGA	1468	0	A_51_P225224	Htra1	NM_019564	ref|Mus musculus HtrA serine peptidase 1 (Htra1), mRNA [NM_019564]	2.60876698778047	10.5906273633311	6.84549940487528	1.95712912921758e-05	0.000547828659942081	2.94700053384647
74	75	1435	TAAACACTCTCTTCAATTTACAACCTCTGAATGACATTTGGGTATCATATTAATTATCAT	11060	0	A_52_P286360	Otc	NM_008769	ref|Mus musculus ornithine transcarbamylase (Otc), mRNA [NM_008769]	-3.01796587927341	7.78371765501297	-6.8135957085417	2.04666218584678e-05	0.000567658378865097	2.90068104449897
87	47	1435	AACCTAAGCAAGAGGAAGTGTCCCTCCCAACCTAGGACAGCTGCCTGATGTCCTAGCCAG	13082	0	A_51_P371942	Pcolce	NM_008788	ref|Mus musculus procollagen C-endopeptidase enhancer protein (Pcolce), mRNA [NM_008788]	2.0937027823179	10.219997562827	6.77375376493818	2.1646470796152e-05	0.000592269171030623	2.84264103557758
154	88	1557	ATGACTTTATTTATGGACCTTTGGAAGGATCACCTAACGTAATGGACCTTTGTAGGAACA	22910	0	A_51_P195958	Phlda1	NM_009344	ref|Mus musculus pleckstrin homology like domain, family A, member 1 (Phlda1), mRNA [NM_009344]	2.49417127765346	11.6450938318104	6.77219190468563	2.16941742870305e-05	0.000593192666566077	2.84036135847281
192	159	1259	CGTTGAATCTGATCCAAACCAGGAAATATAACAGACAGCCACAACCGAAGTGTGCCATGT	28589	0	A_51_P257934	Tnfsf13b	NM_033622	ref|Mus musculus tumor necrosis factor (ligand) superfamily, member 13b (Tnfsf13b), transcript variant 1, mRNA [NM_033622]	2.08215162567661	7.7616021322699	6.7546710122274	2.22370534784235e-05	0.000604537900798649	2.81476510120643
159	72	2335	GCTTTGACTTTGTTTGCTTGGGTTTTCCCTCACACAAGTATAAGATGCTTTGAAATATAT	23752	0	A_55_P2046064	Il22ra2	NM_178258	ref|Mus musculus interleukin 22 receptor, alpha 2 (Il22ra2), mRNA [NM_178258]	-2.00870994550515	7.36620760740767	-6.729785431292	2.30331435059472e-05	0.000620847514050145	2.79928083298024
363	160	2002	CTGACTGGGCCTAGCTCGGAACACTAATGTAGAAACGTTTTATACAGAGACTAATTAATA	53809	0	A_51_P279437	Mfsd2a	NM_029662	ref|Mus musculus major facilitator superfamily domain containing 2A (Mfsd2a), mRNA [NM_029662]	3.4916541377809	8.11001570680374	6.72865528638497	2.30700101416178e-05	0.000620847514050145	2.77668102039701
96	8	2620	AACATGGTATTGAATATTCTATCCTTGGGTTCAGAATCTGGGGTCCATTCCCAGTACCAT	14195	0	A_55_P2830660	Cmpk2	NM_020557	ref|Mus musculus cytidine monophosphate (UMP-CMP) kinase 2, mitochondrial (Cmpk2), mRNA [NM_020557]	2.64098089241006	9.39546719300655	6.7181968282347	2.34141749062293e-05	0.000627055724316617	2.76134480959321
27	143	6538	AAATGCACTTCCATACAAGCTAGCTGGGGGTTCAGGAGCATGGGGGAATAAAATGTTCAT	4307	0	A_55_P1970105	Ltbp2	ENSMUST00000110254.8	ens|latent transforming growth factor beta binding protein 2 [Source:MGI Symbol;Acc:MGI:99502] [ENSMUST00000110254.8]	2.9005700353312	6.65615753367704	6.68868259779333	2.44152512293897e-05	0.000645190843394916	2.75592850907343
92	145	1249	AACACCTTCAGATGTGTCTATGTGCGTTCTGCCATTCAACTTGGAAACTACAAGTAACCC	13853	0	A_51_P334104	Dcn	NM_007833	ref|Mus musculus decorin (Dcn), transcript variant 2, mRNA [NM_007833]	2.22313361280516	13.352474917707	6.71423956954926	2.35458222714575e-05	0.000628859809773932	2.75553798947901
306	29	5200	ACAGAAAATCTAATAAATAAGAGTCTGATGAAATCCCAGTTCACTTTTGAGCTCTTTCCC	45046	0	A_51_P517672	Rnf152	NM_178779	ref|Mus musculus ring finger protein 152 (Rnf152), transcript variant 1, mRNA [NM_178779]	-3.04724595560701	7.29025397891429	-6.71145459543452	2.36389434681138e-05	0.000630554728557548	2.75145006973581
273	41	2001	AAAGGGATTAACAGAAACAATGAGCACCAAACTGGACTTGTGGAGAAATGCACACTATCT	40364	0	A_51_P502225	Slc22a4	NM_019687	ref|Mus musculus solute carrier family 22 (organic cation transporter), member 4 (Slc22a4), transcript variant 1, mRNA [NM_019687]	-2.0944350678303	7.24016921601983	-6.70946218428016	2.37058044161994e-05	0.00063194175421466	2.74852485724857
91	148	2686	ACAGATTCCAACACCTTAACCTATGTTTGCTCAGTCAGTCAACTGTGAATCTGAGGTCTT	13857	0	A_52_P16419	Gpd1	NM_010271	ref|Mus musculus glycerol-3-phosphate dehydrogenase 1 (soluble) (Gpd1), mRNA [NM_010271]	-2.43966209694583	12.446906515636	-6.70677646361212	2.37962502713621e-05	0.000633495794902143	2.74458087886461
259	55	858	TCACAGGCTCACAGGACATTTGGGATAAAATGGAGAAGGAAATCCTGGACCACTTTTCCA	38331	0	A_51_P441914	Hsd17b2	NM_008290	ref|Mus musculus hydroxysteroid (17-beta) dehydrogenase 2 (Hsd17b2), mRNA [NM_008290]	-2.44195671509242	12.0737808848679	-6.70374512094673	2.38987772579708e-05	0.000634698382405785	2.74012816192452
374	121	4940	CTTTTTCAGCAGTCCTGATTCATGTCAGTTATTGAGAACTGTATTTATCCACATGTAGAA	55197	0	A_55_P1988108	Mrc1	NM_008625	ref|Mus musculus mannose receptor, C type 1 (Mrc1), mRNA [NM_008625]	2.00589108051433	8.08246906862191	6.70190359580495	2.39612915435394e-05	0.000635961395218322	2.73742254138261
223	99	751	CTTACAGAGAAAACTTAAGAATGAGCAAGTCTCCCTTCCAGGTCACCACTTGCAAGCACA	33169	0	A_51_P391159	Ang	NM_007447	ref|Mus musculus angiogenin, ribonuclease, RNase A family, 5 (Ang), transcript variant 1, mRNA [NM_007447]	-2.26828217856441	9.04941849154068	-6.68519515176994	2.4536517881313e-05	0.000647391820427288	2.71285267639815
9	30	1475	CTTCTCAGTGCCCAATGGACAGCCCAGGCCTAGAAACCTTGGTGTCTTTCCTTTTCCGGT	1327	0	A_51_P111192	Cyp2d10	NM_010005	ref|Mus musculus cytochrome P450, family 2, subfamily d, polypeptide 10 (Cyp2d10), mRNA [NM_010005]	-2.34112583828119	10.3198910910876	-6.67449111790872	2.49127451358216e-05	0.000654675531786154	2.69709210761036
202	42	3956	AGCTGCTGGCGCAGAAGGGCATCTATTTCTCAATGGTCAACATCCAGGCCGGCACACAGA	29842	0	A_51_P249118	Abcb4	NM_008830	ref|Mus musculus ATP-binding cassette, sub-family B (MDR/TAP), member 4 (Abcb4), mRNA [NM_008830]	-2.24464015246977	12.3113229396501	-6.66901702483972	2.51075196458511e-05	0.000658016453824999	2.68902597052104
30	3	6068	TCGTTTCCTCGGAAAATGCTGTACCTTGTGTTTGACATGCAACCATGTTACCCTTTCCTG	4356	0	A_55_P2505946	Dclk1	NM_001111053	ref|Mus musculus doublecortin-like kinase 1 (Dclk1), transcript variant 4, mRNA [NM_001111053]	2.00909221783234	6.72144764308866	6.66831168651199	2.51327340956231e-05	0.000658016453824999	2.68798634590346
236	135	1485	TTCATTCCTCGTTAAAGCAGAACACACTGGCTGTTGCTATGCTGGTATCTCTGACTTCTC	34984	0	A_51_P447785	Cyp2c55	NM_028089	ref|Mus musculus cytochrome P450, family 2, subfamily c, polypeptide 55 (Cyp2c55), mRNA [NM_028089]	-5.29263260498745	14.4059394902551	-6.66722419322119	2.5171662685079e-05	0.000658225046560192	2.68638331420411
272	132	997	GACATGGACATCTACACTAGGCTGGTTCCCCCAGTTTCTAGAACTTTCCAAAGAATACAG	40239	0	A_55_P1978465	H2-Q5	NR_051981	ref|Mus musculus histocompatibility 2, Q region locus 5 (H2-Q5), non-coding RNA [NR_051981]	2.18152327692011	8.03107218948845	6.66306811319036	2.53210290013626e-05	0.000661488919434046	2.68025549365807
237	88	2234	CCCATTTGTATCTGAGATGCTACCTAGTACATATGCACAATTAAAAGTTTTCTTAGCGTT	35192	0	A_55_P2810291	Medag	NM_027519	ref|Mus musculus mesenteric estrogen dependent adipogenesis (Medag), transcript variant 1, mRNA [NM_027519]	2.17105342087395	7.40684833881729	6.64902519964215	2.583274308998e-05	0.000672422473230963	2.659532651003
78	67	855	TCCTTACACCAGAATTCTCTGTGGCTGTTACGGTACGATTTTGTGTTCGAATATCCCAGG	11639	0	A_55_P2143765	Ugt1a6b	NM_201410	ref|Mus musculus UDP glucuronosyltransferase 1 family, polypeptide A6B (Ugt1a6b), mRNA [NM_201410]	-2.129678053495	8.4419614129821	-6.64836883080269	2.58569285197823e-05	0.000672422473230963	2.65856339438317
216	54	3354	CGAGACCTTACTGTTTGGCTGTGGATTATTTAAAGACACACTAAGAAAATTCCAAGAAGT	31922	0	A_55_P2744925	Gm45935	NM_001320725	ref|Mus musculus predicted gene, 45935 (Gm45935), mRNA [NM_001320725]	3.32354538451893	9.50044643701644	6.64172184255311	2.6103215118383e-05	0.000677170594032049	2.64874446496801
192	136	1923	GCATTGTTCCACTGAGGGACAGGGACAAGTAGTGATTAAAATTCATTGACCATGATTCTT	28546	0	A_51_P262171	Irgm1	NM_008326	ref|Mus musculus immunity-related GTPase family M member 1 (Irgm1), transcript variant 1, mRNA [NM_008326]	2.08666707493377	12.0885764367657	6.64072589402557	2.61403320211915e-05	0.000677673724031537	2.6472727239292
126	90	11077	CATGGTGGCCAAATATACAGATGGATGGGTTCCTACACAGATATATCAGGAAGGAGGATA	18783	0	A_55_P2025687	Muc4	NM_080457	ref|Mus musculus mucin 4 (Muc4), mRNA [NM_080457]	2.05053525697209	10.9859919927253	6.63729585750025	2.62685929155402e-05	0.000678800364585684	2.64220301334029
304	145	2642	CTGCTTCCCAGCCTTTCCGCACGACAATCTGAAGGTCTTTGTTGAGAAGAATGTCAATAA	44960	0	A_52_P338956	Aspg	NM_001081169	ref|Mus musculus asparaginase (Aspg), mRNA [NM_001081169]	-2.14736785741474	10.0695708429119	-6.63700114302728	2.62796445253614e-05	0.000678800364585684	2.64176733943294
140	89	940	AACATCATTTGGAGCTCTCAACCTTAGAAATGCTGCAGGAGTCAGTCCTTAAGCCTGCAA	20848	0	A_55_P2734707	Trim30a	AK138249	gb|Mus musculus adult male hypothalamus cDNA, RIKEN full-length enriched library, clone:A230045A11 product:tripartite motif protein 30, full insert sequence. [AK138249]	3.60108617769619	7.85392430641778	6.6350560325681	2.63527092405192e-05	0.00067949717659044	2.63889159787067
176	127	2987	CAGGAGGGCCCTTGGAGGCCACCAGGAAGAATCCCGGAGGGAAACTGTGAATGCTTCTGA	26207	0	A_55_P2183438	Runx1	NM_001111023	ref|Mus musculus runt related transcription factor 1 (Runx1), transcript variant 3, mRNA [NM_001111023]	2.05371278571198	7.48082059510532	6.60709886713461	2.74271098112135e-05	0.000700825289701315	2.597500584775
35	107	5017	TTGAAACTCCCGCCCACACTGAGATGAAGGACTCTACTAGGAATAAATGGCCAAAGCTTA	5461	0	A_55_P2056739	Col16a1	NM_028266	ref|Mus musculus collagen, type XVI, alpha 1 (Col16a1), mRNA [NM_028266]	2.00055748837891	8.94347842412346	6.59418298711887	2.7939132233206e-05	0.000711769900193941	2.57834186744497
133	48	2007	ACAGTGGAGACCTAAGATTTGGTGTGCGGTCACTACCTTTAGGAGTGGTATAGGAAAACA	19894	0	A_52_P236426	Cers4	NM_026058	ref|Mus musculus ceramide synthase 4 (Cers4), mRNA [NM_026058]	-2.21117358580071	9.31563574525991	-6.59076937820754	2.8076150881828e-05	0.000714404464000265	2.57327444108748
59	54	2908	CGGTGAGTGCTAGCCAAACACAAACAGGGTTGCGTGCTCCAGCCAAATATTTCTTAGACC	8930	0	A_55_P2004016	Crispld2	NM_001310635	ref|Mus musculus cysteine-rich secretory protein LCCL domain containing 2 (Crispld2), transcript variant 1, mRNA [NM_001310635]	2.6130581495469	10.2243687106527	6.56474337456147	2.91446208907866e-05	0.000737180330550479	2.53458626725664
265	157	899	CAGTTGGCTTCAGAGGACATGAAAGTCCTGGATGGCTTGCACAGAAATTTAAGATACAAT	39399	0	A_55_P2630896	Akr1c14	NM_134072	ref|Mus musculus aldo-keto reductase family 1, member C14 (Akr1c14), mRNA [NM_134072]	-2.39821654861573	7.30477213513941	-6.54617726852654	2.99332393951833e-05	0.000751317240757851	2.52832564145104
61	32	1144	CAACTAGGATGAAATAAATTCTGCCTTAGCCCAGTAGTATGTCTGTGTTTGTAAGGACCC	9184	0	A_51_P185660	Ccl9	NM_011338	ref|Mus musculus chemokine (C-C motif) ligand 9 (Ccl9), mRNA [NM_011338]	2.18564471594569	10.818049658653	6.54468482526077	2.99976115572814e-05	0.000752488758586459	2.50470464658023
324	104	0	TGTCTCAGATGTCGTCTATACAACTAACCGGAGGTCTAAATACACACACACACACACACA	47817	0	A_55_P2540609	A_55_P2540609	A_55_P2540609	Unknown	-2.26981074520152	8.766880005342	-6.54098633824393	3.01577707273787e-05	0.000756060291012627	2.49918882988177
222	61	1460	TGATGGGAGGGGTCACCAGACTTTCCTGCCCCTGGGGCGGTACAGTTGGCATTTGTTTTA	32814	0	A_51_P111164	Rnd1	NM_172612	ref|Mus musculus Rho family GTPase 1 (Rnd1), mRNA [NM_172612]	2.10274396935457	7.0086626488067	6.52769590659088	3.07408515564625e-05	0.000766160766312561	2.47935216011154
70	88	616	CAGCTGCTGGTGTGGACCATCGAGTCATCCTGGGAGATGAGCTGCCAAAATTCTACGATG	10486	0	A_51_P369803	Psmb9	NM_013585	ref|Mus musculus proteasome (prosome, macropain) subunit, beta type 9 (large multifunctional peptidase 2) (Psmb9), mRNA [NM_013585]	2.3088414612377	12.7183870489779	6.51838671757006	3.11564042237308e-05	0.00077424848111561	2.46544306530048
94	117	1155	AGCTTTGAGAGGTCTCAGAAGCCTACAGCTTGTTCCAGCCTGGCCATCACAGGGTTCTGT	14099	0	A_51_P213030	Macrod1	NM_134147	ref|Mus musculus MACRO domain containing 1 (Macrod1), mRNA [NM_134147]	-2.19338280753478	9.73509602259639	-6.48294140065356	3.27941889284165e-05	0.00080553213116542	2.41237282001397
262	71	2815	TGATTTTCTCCAGTCCTCCACGAAAGGTGGGGCTTGAGGCAACTGATTCTAATAAAGTGA	38667	0	A_55_P2036567	Vav1	NM_011691	ref|Mus musculus vav 1 oncogene (Vav1), transcript variant 1, mRNA [NM_011691]	2.41434877078191	8.51088376027475	6.4723123269545	3.3302984308958e-05	0.000813146447890517	2.39642436932668
205	72	4585	TAGTTGGAATGGGAAAATATAATTAGCCAGTTGATTAATTAGGGTCGTGCCCATGCTTCC	30480	0	A_51_P119429	Nckap1l	NM_153505	ref|Mus musculus NCK associated protein 1 like (Nckap1l), mRNA [NM_153505]	2.18147028320114	7.0049217225809	6.46611883494383	3.36033227714246e-05	0.000818784917431634	2.387124039664
343	139	562	CCTTCAACCCTTGCATTTATGGACTCTGGAAATCGAAGATCCACAGTGAGTAAAGATGTT	50839	0	A_55_P1966833	Xaf1	NM_001037713	ref|Mus musculus XIAP associated factor 1 (Xaf1), transcript variant 1, mRNA [NM_001037713]	2.01859996314146	11.0900583289078	6.43871844973682	3.49670316635091e-05	0.000838085241995909	2.34591452845645
64	81	9917	GTTGCATCCCTTTTTGTAGAACATTTATATTTCCATAAGGATTCGGTATGTTCTTTTCCC	9570	0	A_52_P665675	Abca1	NM_013454	ref|Mus musculus ATP-binding cassette, sub-family A (ABC1), member 1 (Abca1), mRNA [NM_013454]	2.0083074798065	7.43747178309324	6.40769622804586	3.65823716771287e-05	0.000866061170011043	2.29913115061117
268	59	740	GCCACTTACAGATGAGCTGTCAAGATTTGAGAGGACATCCTTCACCTCACAAAATGCCTT	39518	0	A_51_P312327	Ptges	NM_022415	ref|Mus musculus prostaglandin E synthase (Ptges), mRNA [NM_022415]	2.32884645285125	6.87702516602705	6.39480140620807	3.7276993450871e-05	0.000876648498084947	2.27964534554255
313	8	2304	GGCAAGGGTACTCGGCCATGATGGATAAAGGCATTCAATAAAAACCACGTTTACATTTTA	46186	0	A_55_P2141093	Eya2	NM_010165	ref|Mus musculus EYA transcriptional coactivator and phosphatase 2 (Eya2), transcript variant 1, mRNA [NM_010165]	2.42148826992241	6.74991921903563	6.38730667076295	3.76871551293801e-05	0.000885314999417743	2.26830909075838
378	145	1395	GACTCTGAGATGGACCCTATATGTGGATCTCTGTTTACATCCTGGCATTCAAGCTCTGAT	55834	0	A_51_P157112	Serpina3c	NM_008458	ref|Mus musculus serine (or cysteine) peptidase inhibitor, clade A, member 3C (Serpina3c), mRNA [NM_008458]	2.40037876959434	6.69304143058383	6.38139890245536	3.80138489098276e-05	0.000892496323466018	2.25936767418772
236	79	1931	AGGAGAGCTTTCTCCAGTTGTTGGATCTTCTTTTCTTTTCTCCATTATTCTACTGTGCTA	34878	0	A_55_P2786427	Lhfp	NM_175386	ref|Mus musculus lipoma HMGIC fusion partner (Lhfp), mRNA [NM_175386]	2.1261933076465	9.38707464634964	6.36977488744291	3.86654686771657e-05	0.00090479750285328	2.24176042322398
213	85	0	TATCCATATTTTAATCCTATGGAATGTTCAGAGCCAATGACAGTATGTGGGCCATCCTCA	31679	0	A_30_P01024661	chr7:111526943-111545093_R	chr7:111526943-111545093_R	lincRNA:chr7:111526943-111545093 reverse strand	3.29156667328983	7.59856066433343	6.36082364876993	3.91753480753605e-05	0.000911598606157871	2.22818879238738
209	90	2609	AAGAGTTTGGTTCTCAGCGCCCATGCCAGACAACTCACAATTTCTTATAACTCCAGCTCT	31097	0	A_55_P2057936	Gm12250	NM_001135115	ref|Mus musculus predicted gene 12250 (Gm12250), mRNA [NM_001135115]	2.55013221206833	9.63698388819537	6.35517464709337	3.95008011725503e-05	0.000916276358459173	2.21961813959467
186	35	1200	AACTTCAACATCTCTCCACTAACTTAGTTTTTCTACCCCTCCTGAATAAAAGCATTAATC	27507	0	A_55_P2019557	Mrgpra2b	NM_153101	ref|Mus musculus MAS-related GPR, member A2B (Mrgpra2b), mRNA [NM_153101]	2.57519587770396	6.77696606948797	6.35270524929451	3.96439710910338e-05	0.000918104963123123	2.21587016796399
8	69	5065	AAAGATATATTCTCCACTACACTGTCAACTGTGTCACAGCCCGTCGTGAATGATGTCACC	1083	0	A_55_P1960097	Epb41l3	NM_001355734	ref|Mus musculus erythrocyte membrane protein band 4.1 like 3 (Epb41l3), transcript variant 4, mRNA [NM_001355734]	-2.16219228902037	11.4498510737504	-6.35165659069732	3.97049366456627e-05	0.000919006097570458	2.21427828915172
73	69	4588	CACACACTCCTGCAAAGCTTTTTCTGCTGCTTGGCTTTTCTCTGAAAAGATCTGAAATTG	11048	0	A_55_P2266977	Ahcyl2	NM_001347084	ref|Mus musculus S-adenosylhomocysteine hydrolase-like 2 (Ahcyl2), transcript variant 4, mRNA [NM_001347084]	-2.06254042818043	14.0009439631017	-6.33416771508899	4.0736508309599e-05	0.000941051679558818	2.18770716550106
304	36	1858	CTGTAAGGGTTTTAGATTCTCTGAGAGGAGTTAAAATCACTCATCTCCCCTGTCTCGATT	44765	0	A_55_P2498142	Irgm1	NM_008326	ref|Mus musculus immunity-related GTPase family M member 1 (Irgm1), transcript variant 1, mRNA [NM_008326]	2.08423715922361	11.476334476831	6.33294898297104	4.08094485590652e-05	0.0009420070267551	2.18585392564684
17	132	2236	AAGAGAAAGAGGCTCTCAAAGCTCAGCAAGTAGATGGGTAGAGGAAGCCACTTTGCTAAT	2777	0	A_51_P514085	Mx2	NM_013606	ref|Mus musculus MX dynamin-like GTPase 2 (Mx2), transcript variant 1, mRNA [NM_013606]	2.41111779612876	8.75233408804991	6.32786209665557	4.11153973866692e-05	0.00094713345706954	2.17811640380914
31	96	4077	TGACTGGTGGAGTGAAGGTGTGTGCTGTAAGTCCTCACCTTTAGTTTATTTAATAAATCC	4833	0	A_55_P2096422	Inhbb	NM_008381	ref|Mus musculus inhibin beta-B (Inhbb), mRNA [NM_008381]	3.01111662944858	7.15492514575263	6.29721392786748	4.30110710891611e-05	0.000981635926806249	2.13142135562137
78	112	2025	GTAGTCCCAAAGCTCATCAACAAGGTCTAACTAAGCATTAAGGGATCCTCATTATAAGTC	11722	0	A_51_P327651	Ifi44l	NM_031367	ref|Mus musculus interferon-induced protein 44 like (Ifi44l), mRNA [NM_031367]	5.77773662839404	8.12466300444376	6.18894205112888	5.04871964380359e-05	0.0011008539001789	2.12220915058168
350	108	2357	CTTGTCTCTTACTCTCCTGAGAACAATCCACAATAAACCATAAGCTTCCAGGACTTCAAA	51682	0	A_55_P2086811	Sp140	NM_001013817	ref|Mus musculus Sp140 nuclear body protein (Sp140), mRNA [NM_001013817]	2.21238599508693	8.85053833595367	6.25600469448318	4.57076719720798e-05	0.00102991229707518	2.06842734018705
125	78	1378	AACTCTGAATGTCAACAGCACAAGCTAACCTGTCCTGCCTAGGAGCAATAAAAGCTGTTG	18760	0	A_55_P2046393	Rcn3	NM_026555	ref|Mus musculus reticulocalbin 3, EF-hand calcium binding domain (Rcn3), transcript variant 1, mRNA [NM_026555]	2.01938778970879	10.2402312263583	6.24832408641357	4.6229832016411e-05	0.00103673324235537	2.05666002852027
164	110	2016	CCATCCAGAGCCAGTGTTGGTTATAAAAGATGATGCAATAAAAAGCTCTGCCTCTTGTTT	24410	0	A_66_P101942	Gm9706	XR_168557	ref|PREDICTED: Mus musculus predicted gene 9706 (Gm9706), misc_RNA [XR_168557]	2.50100279940683	13.288357895358	6.23603516072715	4.70785090457565e-05	0.00104967547253095	2.03781511129819
18	163	1322	GTTTTTATAAATGTCTTACTCAAGTTCAAACCTCCAGCTTGTGAAATCAACCATGTCCCT	2838	0	A_51_P257550	Marcksl1	NM_010807	ref|Mus musculus MARCKS-like 1 (Marcksl1), mRNA [NM_010807]	2.54039736679878	9.57269278498883	6.23158512396895	4.73898985033679e-05	0.00105530406232422	2.03098578457501
93	33	2563	GTCAGACATGCACATACACTGGACATCCATCAAATAAGGATGAAGGATCTGTCATGCCAA	13947	0	A_52_P462657	Gm11545	NM_001105561	ref|Mus musculus predicted gene 11545 (Gm11545), mRNA [NM_001105561]	2.02366411088386	11.3595964817113	6.22809247736401	4.76358272067503e-05	0.00105877038003336	2.02562377786461
330	80	1180	CAACATCTCTCCACTAACTTAGTTTTTCTACCCCTCCTGAATAAAAGCATTAATCAGAAA	48672	0	A_55_P2172001	Mrgpra2a	NM_001172588	ref|Mus musculus MAS-related GPR, member A2A (Mrgpra2a), mRNA [NM_001172588]	2.63534111431929	6.8681085240879	6.22707432632407	4.77077734887655e-05	0.00105981547595027	2.02406036072886
351	13	1277	TTAAGTTCTGCTGATTCCTTGCTCCTGTATCTTCAGTGAAATGTGCCTTGTGCTCCCACA	51799	0	A_55_P2172624	Gm1123	NM_001080776	ref|Mus musculus predicted gene 1123 (Gm1123), mRNA [NM_001080776]	-2.19045824668874	12.5647827504435	-6.21928078911625	4.82623313725185e-05	0.00106711703984821	2.01208818853504
133	71	3896	CTACTTCGTCTCTATTAATGCCTGTGAAATGTCAAGTTCAAAAGAATGAACTGTGTAAAG	19931	0	A_52_P189772	Gbp6	NM_194336	ref|Mus musculus guanylate binding protein 6 (Gbp6), mRNA [NM_194336]	3.20866882634157	7.97829096464407	6.21251716567024	4.87491548695292e-05	0.00107285989435689	2.00169119232969
194	34	3661	CAAAGAATCCAGGAGCTCATTAATGCAGTGCAGAGGAAAGAGAAGCCGGGAAAGTTCTAA	28660	0	A_51_P227222	Adamts2	NM_175643	ref|Mus musculus a disintegrin-like and metallopeptidase (reprolysin type) with thrombospondin type 1 motif, 2 (Adamts2), mRNA [NM_175643]	2.31602097419047	8.36052052471021	6.20685898523331	4.91604188485991e-05	0.00107967554185102	1.9929885182501
184	83	1230	GAGTTTCCCAACCCAGAGATGTTTGACCCTGGGCACTTTCTAAATGCGAATGGAAACTTT	27296	0	A_51_P103706	Cyp2c29	NM_007815	ref|Mus musculus cytochrome P450, family 2, subfamily c, polypeptide 29 (Cyp2c29), mRNA [NM_007815]	-3.358655432298	9.97455672616973	-6.2000120606281	4.96630198558263e-05	0.00108844675049527	1.98245143290559
79	43	470	TGCACCTGCACTGGTCAAATGGGAATGACAACGGTTCAGAGCACAGTATTGATGGGAGAC	11894	0	A_55_P2087182	Car4	NM_007607	ref|Mus musculus carbonic anhydrase 4 (Car4), mRNA [NM_007607]	-3.47902415687235	9.99151303863285	-6.19874228752933	4.97568263967764e-05	0.00108844675049527	1.98049658643802
145	93	545	GCTGCCCACCACGGTTGCCCATGTGGATGGTAAAACCTACATGTCGCCATGTGGATCTGA	21738	0	A_66_P125828	ENSMUST00000053717.6	ENSMUST00000053717.6	ens|predicted pseudogene 6684 [Source:MGI Symbol;Acc:MGI:3643522] [ENSMUST00000053717.6]	-2.04171434275585	12.6442621407054	-6.19867492146667	4.97618084272242e-05	0.00108844675049527	1.9803928683955
71	116	3807	GTAGAATGTCTAGTGTACAGTGGAGCCTTGTACAGAATAAATAGTAGCTTTGAGAAGGAA	10840	0	A_55_P2491668	Usp2	NM_198092	ref|Mus musculus ubiquitin specific peptidase 2 (Usp2), transcript variant 3, mRNA [NM_198092]	-2.59002720542462	10.1871923489485	-6.1931932289719	5.01689856406784e-05	0.00109560097609451	1.97195100624791
225	132	1344	AGCAGAGGTTAAATGGCTAATGCGGCGTAAAGACAAGATTAAACGGTTTGCTCATTTAAA	33516	0	A_51_P296737	Anxa13	NM_027211	ref|Mus musculus annexin A13 (Anxa13), mRNA [NM_027211]	-2.13647184351957	9.63514394955411	-6.17330053141231	5.16765772683066e-05	0.00111782530581006	1.94128042276057
31	46	2934	GTGTATGTATGTGATTCATGTCCCTTTTTATAAAACAGAATGTACTTTACCTATGCCCTC	4740	0	A_55_P1977418	Ugt2b34	NM_153598	ref|Mus musculus UDP glucuronosyltransferase 2 family, polypeptide B34 (Ugt2b34), mRNA [NM_153598]	-2.24825472470755	13.857519321775	-6.17317584883339	5.16861767967869e-05	0.00111782530581006	1.94108801082141
32	118	2545	CTGGAAACTACTTAAACATCCCTGAGTTAGATTGGCAACAAATTTTTATATGGCTTGATC	4875	0	A_55_P2042813	Gbp11	NM_001039647	ref|Mus musculus guanylate binding protein 11 (Gbp11), transcript variant 1, mRNA [NM_001039647]	3.11458897557708	7.99146016548014	6.16858927937685	5.20406240054227e-05	0.0011234820670634	1.93400842540311
75	55	2800	CCTGGGCATGTTTGTGTGTATCCAGGACTCAGGGATGCATCTGTGAGGATGCAGAAATGG	11322	0	A_51_P179041	Tead4	NM_011567	ref|Mus musculus TEA domain family member 4 (Tead4), transcript variant 1, mRNA [NM_011567]	2.13330845263336	6.22750875752541	6.08407260052019	5.90554924679372e-05	0.00122988889575302	1.89505488065601
29	45	2797	AAACAGAAAAAGCTGAAAAGAAAACCAAGATTTGTTAGTTTACTGTGAAATGAACTGTAT	4432	0	A_66_P104422	Ckap4	NM_175451	ref|Mus musculus cytoskeleton-associated protein 4 (Ckap4), mRNA [NM_175451]	2.24740297762037	8.47907395740985	6.12741037136054	5.53409546501657e-05	0.00117367422007824	1.87031372243194
320	83	1117	TTTTAAAGGACCGGTAAAGAATGGTGTTTGAGAAATGGTGTATGATGCCTGGTGGTGGTA	47200	0	A_55_P2003824	Asgr1	NM_009714	ref|Mus musculus asialoglycoprotein receptor 1 (Asgr1), transcript variant 1, mRNA [NM_009714]	2.2434275425296	5.87340937477403	6.23368063371979	6.9849679536278e-05	0.0013969607357493	1.86491674435054
316	42	2887	CAGCTCACATTGCAGACACCATTTTGGGCTCCCTGATTAAATGCAGATCAGTTCTGCACA	46539	0	A_51_P397673	Pcsk9	NM_153565	ref|Mus musculus proprotein convertase subtilisin/kexin type 9 (Pcsk9), mRNA [NM_153565]	2.52748407284314	7.37886102108733	6.11103209060227	5.67147442607547e-05	0.00119675146958959	1.84491350686099
339	5	1273	ACACTGATACCCTGGGTTTATGCTCACTATCATACCAGATTGCCAATATTTAGCACACTT	50005	0	A_51_P262515	Phf11a	NM_172603	ref|Mus musculus PHD finger protein 11A (Phf11a), mRNA [NM_172603]	4.42562391089958	10.1403125899568	6.10243326577042	5.74504521529525e-05	0.00120807901834391	1.83156285541875
240	42	2420	ATGGAGCTTGACGACCCTAAGCGAACTGGATACATCAAGACTGAGTTGATTTCTGTGTCT	35401	0	A_52_P70255	Stat1	NM_009283	ref|Mus musculus signal transducer and activator of transcription 1 (Stat1), transcript variant 2, mRNA [NM_009283]	2.0390957378673	11.0345555125507	6.09381709450495	5.8197811975254e-05	0.0012183716235233	1.81817478196237
380	15	317	ACCAGAAGTCTCAAATTCTGCAGCCTTGAACCTTCACACCTGAGTTAAGAGACAGCCAAA	55898	0	A_51_P464703	Ccl8	NM_021443	ref|Mus musculus chemokine (C-C motif) ligand 8 (Ccl8), mRNA [NM_021443]	3.05455037363789	10.7403091394771	6.06224193131576	6.1026023538668e-05	0.00126233390839891	1.76902254422214
174	65	1903	AAGGTTTAAGAAGGGAACCTGCAACTGTGGTCCTATCTGCAGCATCTGAAATGTTTGGTG	25801	0	A_55_P2104975	Serpina3f	NM_001168294	ref|Mus musculus serine (or cysteine) peptidase inhibitor, clade A, member 3F (Serpina3f), transcript variant 1, mRNA [NM_001168294]	2.05845831986218	6.02626258798446	6.15958443454031	7.7414056192686e-05	0.00150920140085136	1.75937187250231
17	135	2542	TTGTTAAAAAGAGCTCTTGTTAAAACGCACAAGTGGGTTTTCATAAGAGAATGTATGAGG	2783	0	A_51_P165244	Gbp3	NM_018734	ref|Mus musculus guanylate binding protein 3 (Gbp3), transcript variant 2, mRNA [NM_018734]	3.58426602110045	10.5262500283966	6.05381864536333	6.18048952591067e-05	0.00127629059811654	1.75588639370129
298	96	3187	ATGGTTTGGGTAAGTGTCCTCAACGGCCTGTGTATTGAAGGTTTGCTTGTTCTTCATCCT	43989	0	A_55_P2896652	Ccl28	NM_020279	ref|Mus musculus chemokine (C-C motif) ligand 28 (Ccl28), mRNA [NM_020279]	-2.28650264285885	9.45045782046098	-6.03880999991924	6.3218947875182e-05	0.00129792682023412	1.73245545607762
265	44	5545	GGATTGTAAGGGTGTTCTAATCACTTTGCATGTCATAAATCTTTTAGATATGTATGTGGG	39195	0	A_55_P2021465	Phldb2	NM_001252442	ref|Mus musculus pleckstrin homology like domain, family B, member 2 (Phldb2), transcript variant 1, mRNA [NM_001252442]	2.21427000275176	8.16684851890806	6.03479549579221	6.36029678383546e-05	0.00130266598724422	1.72618275621697
258	25	1038	AAGCGAAATTTTCTGAGGTGGAAGACTTGGCTGGAAGGCTTTGCAGATGGGCTACTGAGC	37994	0	A_66_P106556	Gm4951	NM_001033767	ref|Mus musculus predicted gene 4951 (Gm4951), mRNA [NM_001033767]	3.76877347497676	7.19424673515751	6.09430358618139	8.48065892222454e-05	0.00162720729564109	1.66572918643331
223	123	3084	ATAAGTTTGTAGTAACCTCTTTGCAAACAGTTCACGGACATGTTGCTAAGAAGCAGGGAG	33208	0	A_51_P408631	Slc20a1	NM_015747	ref|Mus musculus solute carrier family 20, member 1 (Slc20a1), transcript variant 1, mRNA [NM_015747]	-4.19437611343615	12.8794952395874	-5.97627581060972	6.9490738112799e-05	0.00139305671943495	1.63448610396738
19	87	3595	ATATACTCAGGCTTATGTGATGAGCTCATATTACTCTAGGGGTTAGTCTCCAGATCAGCA	3004	0	A_55_P2149122	Farp2	NM_145519	ref|Mus musculus FERM, RhoGEF and pleckstrin domain protein 2 (Farp2), mRNA [NM_145519]	-2.02193307115556	9.17439012854368	-5.97297602956923	6.98395042426135e-05	0.0013969607357493	1.62930110975563
193	45	580	GGACCAGTGTGCCTAAGGCCCCCATCCAGAGCCAGTGTTGGTTATAAAAGATGATGGGGG	28680	0	A_55_P2103698	Isg15	NM_015783	ref|Mus musculus ISG15 ubiquitin-like modifier (Isg15), mRNA [NM_015783]	2.2086559288424	15.0469594638371	5.95487265789173	7.178622912751e-05	0.00142896941773062	1.60082757441826
252	78	3915	CCACATTCCCCGTAATCTGATCCAAGCCAGCTATCTCTGCTAATAAAGGTTTCCATTTTT	37223	0	A_55_P2128153	Col6a1	NM_009933	ref|Mus musculus collagen, type VI, alpha 1 (Col6a1), mRNA [NM_009933]	2.04536777948043	10.9243985169722	5.9532367068926	7.19649618718045e-05	0.00143118719075176	1.59825221358735
115	53	1183	TGCTACAGCCCCAGAGTGATTTCCGCAAATGCTTTTGTTTGTAGTGGGCTTCTTCTTTTA	17239	0	A_55_P2075485	Ibsp	NM_008318	ref|Mus musculus integrin binding sialoprotein (Ibsp), mRNA [NM_008318]	2.17443133700482	5.70785094155804	7.05021247839662	0.000122250185027019	0.00209889060609777	1.59258175871617
121	77	1011	ATGGGATTTCATTATTAACTTGATCCCATCTTCAGAGCTTATTCTAAGTTTGCCTCTTCA	18160	0	A_51_P461665	Cxcl9	NM_008599	ref|Mus musculus chemokine (C-X-C motif) ligand 9 (Cxcl9), mRNA [NM_008599]	3.68112506983709	7.75862535972099	6.12261992801538	8.15112506109573e-05	0.0015739222818925	1.58893268164181
266	68	1488	CTTGCCCATGAGTAAGTACATGTATGAAGGCTAGAGGTCAAAGTTCAGTGCCTTCCTCTT	39240	0	A_66_P109986	Cd33	NM_001111058	ref|Mus musculus CD33 antigen (Cd33), transcript variant 1, mRNA [NM_001111058]	2.41518383904256	5.92639493221914	6.01184743871456	9.52402783447736e-05	0.00176912249669787	1.54656963307175
74	22	365	ATCCCCTAACCCCCATTGTAAAGAGATGCGGCCATCAATAAAGAAGCATTTTTGAAATAA	10968	0	A_66_P139618	Stfa2	NM_001082545	ref|Mus musculus stefin A2 (Stfa2), mRNA [NM_001082545]	4.12951164948151	7.46848405671351	5.88436064295963	7.99348035437373e-05	0.00154981664928234	1.48948156549152
339	53	1545	CACCCGGATTTACTGTAACATTTGGAAAAGGAATAAATGTCGTCCCTTTAGTGATGTTTC	50093	0	A_55_P2720510	Marcksl1	ENSMUST00000062356.6	ens|MARCKS-like 1 [Source:MGI Symbol;Acc:MGI:97143] [ENSMUST00000062356.6]	2.61020782958023	9.97817672171756	5.87519057199558	8.10644952502698e-05	0.00156600693936675	1.47494929422316
15	27	2416	AGATGGAGATATACTGAGGCACGGGGAGACTTGGTCTCACAGGTAATAAACGGTAAATTG	2265	0	A_55_P2110758	B430306N03Rik	NM_177083	ref|Mus musculus RIKEN cDNA B430306N03 gene (B430306N03Rik), mRNA [NM_177083]	3.10731347138093	6.03848432213619	6.36880758192263	0.000144432563416062	0.00237293058365272	1.46744547829627
148	109	1974	TTGCCTGTTCCAGTCTAAAACCAAAAACCTTCTGTTCAATGACAACACTGAGTGTCTGGC	22066	0	A_52_P15388	Ltf	NM_008522	ref|Mus musculus lactotransferrin (Ltf), mRNA [NM_008522]	2.42136491881416	6.89561154532745	5.77779436438816	9.41627197985715e-05	0.00175370332155736	1.41505762159244
156	84	4958	GCTGAACATATGATGTAGACACATTGGGTAGGGCTGAGGTTGAGAAACACTGAAGAACTC	23191	0	A_51_P107315	Slc5a8	NM_145423	ref|Mus musculus solute carrier family 5 (iodide transporter), member 8 (Slc5a8), mRNA [NM_145423]	-2.17265980757884	10.6615785366773	-5.83282477774126	8.650770957504e-05	0.00165164854217383	1.40765550806956
206	116	1849	TACCACCTGCCTCTGTGTTAAGAGATAACCTGTTTCTGATCCATTTGTACCAATAAAAAA	30559	0	A_55_P1998416	Ifi47	NM_001271676	ref|Mus musculus interferon gamma inducible protein 47 (Ifi47), transcript variant 2, mRNA [NM_001271676]	2.10202085472254	13.2390694961766	5.83089674199157	8.67644595392384e-05	0.00165580702654797	1.40458697257288
233	78	450	TGAAGGTTGAAGAATAGAATGTCTGCTGAATGTGCAAGCCCTACCTAAGGAACGGCTCTT	34594	0	A_52_P469502	Cda	NM_028176	ref|Mus musculus cytidine deaminase (Cda), mRNA [NM_028176]	-3.0913913478859	7.23831601322356	-5.81243444262745	8.92642867104964e-05	0.0016889275914131	1.37517694399495
371	79	999	ATGGTGACCACCTCAACCACACTGTCCTGGGCCCTGATGCTCATGATCCTGCATCCAGAT	54826	0	A_51_P124132	Cyp2d26	NM_029562	ref|Mus musculus cytochrome P450, family 2, subfamily d, polypeptide 26 (Cyp2d26), mRNA [NM_029562]	-2.09344544859865	10.3557151364417	-5.80163132369741	9.07623274471788e-05	0.00170802665422552	1.35794544726796
23	96	983	AACCATTCTTCTACCCGGATTGACTGTAACATTTGGAAAACGAATAAATGTTGTCCCTTT	3617	0	A_55_P2507824	Marcksl1-ps4	NR_028405	ref|Mus musculus MARCKS-like 1, pseudogene 4 (Marcksl1-ps4), non-coding RNA [NR_028405]	2.4686610132809	9.68295857639841	5.79987831260134	9.10079129945307e-05	0.00171012877555201	1.35514775267397
118	74	1735	AGCATGAATCTGTAACGTCTTGAGCTCTATTTATTGAATGTGAAGCCCCTGTCCTTATCC	17570	0	A_55_P2737457	Mat2a	NM_145569	ref|Mus musculus methionine adenosyltransferase II, alpha (Mat2a), transcript variant 1, mRNA [NM_145569]	-2.2337874577161	13.8083897606232	-5.79094759971325	9.22700191818551e-05	0.0017252545934887	1.3408881517867
210	25	1631	ATCCCAGCATTTATTATGCACTATGTTTACTTCTTACTTGGGGAACCTAATTATCCAGAG	30984	0	A_52_P387009	Egln3	NM_028133	ref|Mus musculus egl-9 family hypoxia-inducible factor 3 (Egln3), mRNA [NM_028133]	2.59285901034199	9.56375463662554	5.77425890322166	9.46784383230166e-05	0.00176022410103032	1.31421119961137
2	92	3102	CAGAGCTCTGGTCTGTGTGCTTTCATGTCGCTGCTTTATTAAATCTTGCCTTCTACATTT	180	0	A_55_P2844759	Fam32a	NM_026455	ref|Mus musculus family with sequence similarity 32, member A (Fam32a), mRNA [NM_026455]	2.07667234893171	13.6681694488607	5.76478930276409	9.60745580145003e-05	0.00178013451757242	1.29905648849095
61	10	1018	ACCTTGCGCTGGCTGCACTCTCCTTCTGAGATAGAATACCAGAATAAAGTGTATTCAGGT	9145	0	A_66_P136643	Hoxa11os	AK133929	gb|Mus musculus 8 days embryo whole body cDNA, RIKEN full-length enriched library, clone:5730529O17 product:homeo box A11, opposite strand transcript, full insert sequence. [AK133929]	2.12881380619353	8.49243043140993	5.74054656873804	9.97489614250583e-05	0.0018257538057822	1.26020177237973
373	28	1972	TCAAGACAGACTGCTAGACTGGATGTTTATATTTTCAAGGGATTCAGAAGTTGCATTACT	55035	0	A_51_P284177	Akr1c14	NM_134072	ref|Mus musculus aldo-keto reductase family 1, member C14 (Akr1c14), mRNA [NM_134072]	-3.60621619912691	10.4513241792439	-5.72768340872601	0.000101758731160068	0.00185455614667593	1.23955179386419
168	68	3896	CTGGGGACTCTGCAGTTGGCTGTTCATTTATATGCTTCATAATAAATGGTTTCTTTGTGT	24919	0	A_55_P2019719	Oas2	NM_001347448	ref|Mus musculus 2'-5' oligoadenylate synthetase 2 (Oas2), transcript variant 1, mRNA [NM_001347448]	2.61635951842767	11.5830401082025	5.72085984061168	0.000102842217723845	0.00186789758880828	1.22858803629713
41	127	2225	TGAATGTATGCTTCATACAGGGATGGTGTTCAAAAGACTGTAAATAAAGAAACCATAACC	6411	0	A_51_P102911	Hoxa11	NM_010450	ref|Mus musculus homeobox A11 (Hoxa11), mRNA [NM_010450]	2.18482973344922	8.29727562932033	5.71793841430794	0.000103309825517476	0.00187402765773519	1.22389202894397
306	95	3652	CTGGTTTACTTCTAAGTCATTGATAGGTTCCTGGGAACTTAGTACTAACCCCCGAGGTTC	45170	0	A_51_P507801	F13a1	NM_028784	ref|Mus musculus coagulation factor XIII, A1 subunit (F13a1), transcript variant 1, mRNA [NM_028784]	2.19500485157199	10.0666156081443	5.71635440164721	0.000103564305155024	0.00187620395862227	1.22134532529018
209	17	718	TATTATACTATCACCATCCACACATAAGTATCTGGGGTCCTGCAGGGTTCCCATGTGTGT	30969	0	A_51_P197528	Ly6c2	NM_001099217	ref|Mus musculus lymphocyte antigen 6 complex, locus C2 (Ly6c2), transcript variant 2, mRNA [NM_001099217]	2.71856002123244	15.3142533518074	5.69896330804727	0.000106402301083954	0.00191164559201611	1.19336142217716
350	162	2020	TATTTGGAAGAAGTTTTCGAGAAAATATTGCGTATGGCCTGAACCGGACTCCAACCATGG	51776	0	A_51_P100327	Tap1	NM_013683	ref|Mus musculus transporter 1, ATP-binding cassette, sub-family B (MDR/TAP) (Tap1), transcript variant 1, mRNA [NM_013683]	2.23560341454221	8.39057158852295	5.68330151468112	0.000109028560435809	0.00194291088062454	1.16812360083187
201	29	849	ACCAGCGAGCACCTGGACCGAGCACGGAAGGAGGACCTGAACGGTATCAGGTGTGACCTA	29819	0	A_52_P392229	Gm17634	NR_151539	ref|Mus musculus predicted gene, 17634 (Gm17634), transcript variant 2, long non-coding RNA [NR_151539]	-2.79384885985566	6.80768849158249	-5.66314029240405	0.000112510680252331	0.00197845156352943	1.15899384626476
100	16	1330	GGGAATGCTGTTCGAAAGGCAGTTTCTTCTCTTTGTAAATTATTTAAGACATCTGCTATT	14803	0	A_55_P2824234	Pimreg	NM_144526	ref|Mus musculus PICALM interacting mitotic regulator (Pimreg), mRNA [NM_144526]	2.17612824607131	6.81598650694042	5.67686965017253	0.000110126879212429	0.00195429247797716	1.15774910523658
228	112	2745	CTCTGAAGATAAATCCCTTTTACAATGTGGCAGAAGCACTGTTTAAGTGAAAACTGTTAA	33779	0	A_55_P2802778	Gbp2b	NM_010259	ref|Mus musculus guanylate binding protein 2b (Gbp2b), mRNA [NM_010259]	2.93192777216698	11.145443946302	5.6762065179123	0.000110240780839078	0.00195549760554724	1.15667915168065
97	22	5301	ACCTGTATCGGATCCAAATCTTCAGTGTAGAAAATGTTCTTAGCATCTGGAAAATATATG	14515	0	A_52_P883557	Slc30a10	NM_001033286	ref|Mus musculus solute carrier family 30, member 10 (Slc30a10), mRNA [NM_001033286]	-3.45631079470845	7.15481027721918	-5.86999327325951	0.000171378259080077	0.0026868043741485	1.13512463620986
234	55	1413	AGAGGCGTATGTATATTTTGAGAACCTTTTCCGTTTCGAGCATTAAAGTGAAGACATTTT	34557	0	A_55_P2165869	Cebpb	NM_001287738	ref|Mus musculus CCAAT/enhancer binding protein (C/EBP), beta (Cebpb), transcript variant 1, mRNA [NM_001287738]	2.02714679784708	11.365951105738	5.65672665318328	0.000113642915735486	0.00199215152040181	1.12522103801749
316	125	1484	AGCCGACACCCATCCTCAGGCATGTCATGGTCCCCTAAATAAACCGTTTCTGTTGTTCCT	46689	0	A_66_P110633	Apol9b	NM_001168660	ref|Mus musculus apolipoprotein L 9b (Apol9b), transcript variant 1, mRNA [NM_001168660]	2.04332521290042	13.2213522616409	5.64444250591127	0.0001158452858567	0.00201771253918872	1.10535582816897
118	81	916	CTGGAGATCCTGTGTTTGTGTCTCTTGATGGAAAAGTTATTCCACTGGGTGGAGACTGTA	17580	0	A_51_P259975	Aspa	NM_023113	ref|Mus musculus aspartoacylase (Aspa), mRNA [NM_023113]	-2.74103146468029	9.31150841019254	-5.64074284057107	0.000116517392929405	0.00202460279115871	1.09936878000087
176	160	854	TTGGATGTTACAAATCCTCGGGACTTCATTGATTACTTCCTAATTCAAAGACGTCAGAAA	26267	0	A_52_P200121	Cyp2c40	NM_010004	ref|Mus musculus cytochrome P450, family 2, subfamily c, polypeptide 40 (Cyp2c40), mRNA [NM_010004]	-4.3312344334313	8.95316412760718	-5.60995216699024	0.000122273619588988	0.00209889060609777	1.07298863022
378	12	1478	TGGAGCCCCTCTGTACCATCTGGGCAACAAAGAAACCTACCAGAGGCTGGGGCACAATGA	55592	0	A_55_P2743495	Crlf1	NM_018827	ref|Mus musculus cytokine receptor-like factor 1 (Crlf1), mRNA [NM_018827]	2.03767637913367	6.58698976993934	5.61482421826751	0.000121343138243337	0.0020864483736685	1.05737149114443
361	51	7356	CCTGTAAGCTGATGAATGTAAAGAGTTAATTTCAGGGTACAGTTTTGCCTTAATGGTTTT	53338	0	A_55_P2071596	Ppara	NM_011144	ref|Mus musculus peroxisome proliferator activated receptor alpha (Ppara), transcript variant 1, mRNA [NM_011144]	-2.66092046206007	9.04220465968838	-5.60785834759582	0.000122675819479249	0.00210494478145206	1.04606821742659
124	92	2108	AAGGGTGGGGAGTTCGTGTAGAAGACACAGCTCCAGTTAGGGATGATGGGAAAGCCCTGA	18488	0	A_52_P559975	Cxcr2	NM_009909	ref|Mus musculus chemokine (C-X-C motif) receptor 2 (Cxcr2), mRNA [NM_009909]	2.73296346700311	5.89971209846196	6.41140825303138	0.000232195796162872	0.00334328921674539	1.00416946541532
106	74	3168	TCATATAAACATTTATTTCAAGAGTATGGAAACACCAGTGGGGATGAAGGGATTGCTGAT	15798	0	A_51_P161021	Ifit2	NM_008332	ref|Mus musculus interferon-induced protein with tetratricopeptide repeats 2 (Ifit2), transcript variant 1, mRNA [NM_008332]	4.63382875376375	9.31483592492868	5.57836097781616	0.00012849301906945	0.00217838703262119	0.998128295109366
1	107	3817	ACCAAAACTGTGAAAGGAGGCATTTCGGAGACGAGGATTGAGAAGCGAATAGTCATCACA	209	0	A_55_P2744444	Epb41l3	NM_001355734	ref|Mus musculus erythrocyte membrane protein band 4.1 like 3 (Epb41l3), transcript variant 4, mRNA [NM_001355734]	-2.11141630401025	9.10590575178376	-5.57768463054303	0.000128629773194977	0.00217896785915428	0.997027644163909
359	85	1137	CTTCAGCCAGAGCTGTGTCCACCAGTCCGGAACATAAGTCACTACATTTTCATCATTCTT	53106	0	A_51_P111335	Akr1c19	NM_001013785	ref|Mus musculus aldo-keto reductase family 1, member C19 (Akr1c19), mRNA [NM_001013785]	-2.00972568938928	11.5145757292133	-5.54104273940679	0.000136273417973153	0.0022802870754823	0.93730270727232
276	75	442	CTCAGAGGAGTATGATAATGAACCACAAATATCCGGCTATATTATAGATGATTCAGTCAG	40723	0	A_52_P482897	Areg	NM_009704	ref|Mus musculus amphiregulin (Areg), mRNA [NM_009704]	2.14187048677774	9.86082437541081	5.53008519590793	0.000138651333640653	0.00230646168038613	0.919405766039638
300	151	2556	TCTCTAGTGTGGATGACCCGTGCTCCTTTTGCTTTCACACGGAATTTCCCAGTTATGTAA	44388	0	A_51_P497985	C2	NM_013484	ref|Mus musculus complement component 2 (within H-2S) (C2), mRNA [NM_013484]	2.38853336175597	10.2583656784395	5.52337701252752	0.00014012869020774	0.00232557836804954	0.908441004198117
35	148	447	GGTATTTTTCCGAAAGACTTCTGAAAACAAGCAATACTTCAAAATTACCCTGTATGGAAG	5536	0	A_51_P510156	Lcn2	NM_008491	ref|Mus musculus lipocalin 2 (Lcn2), mRNA [NM_008491]	3.15274820050425	8.35233414842637	5.52140726855386	0.00014056564256464	0.00232919351372017	0.905220192378998
376	79	0	AGGTAACTTGCTGGGATGCTGGAAGTTGTAGTTCTTAGAAAATAACTAAGCCACATGGGA	55418	0	A_30_P01018721	chr3:95502970-95503399_R	chr3:95502970-95503399_R	lincRNA:chr3:95502970-95503399 reverse strand	2.51989105191913	5.96560072688737	5.71166443774447	0.000211859433383541	0.00312562499931811	0.902081349434803
130	149	1792	GTCTGCAATTCCCTATGCTATGCAATGATTTATTGATTTCAGCCCTGTTCTTATCTGATG	19481	0	A_52_P652059	Cyp2c65	NM_028191	ref|Mus musculus cytochrome P450, family 2, subfamily c, polypeptide 65 (Cyp2c65), mRNA [NM_028191]	-2.03185076167597	13.9230019522522	-5.50942198846448	0.000143255575250325	0.00236180062197307	0.885610856028681
252	153	1801	TTTTTGTTTGTTCCAACACTTACATAGCATTTGTCACCTCAGTCTTTGAGCTTTCCTGTG	37359	0	A_52_P627269	Ces2b	NM_198171	ref|Mus musculus carboxyesterase 2B (Ces2b), mRNA [NM_198171]	-2.340577204849	13.2354953081728	-5.50897550370305	0.000143356827267554	0.00236255385216633	0.884879966066002
20	133	404	AAGAAAGGCAAAGGCAGATGAAGAAGCAGCTTGAGGCACTTGCAGACTTACAACAAACCT	3093	0	A_52_P380369	TC1651122	TC1651122	tc|Q3U0T6_MOUSE (Q3U0T6) Activated spleen cDNA, RIKEN full-length enriched library, clone:F830031K02 product:PHD finger protein 11, full insert sequence, partial (57%) [TC1651122]	3.80617109960293	9.6393882720556	5.50685239780001	0.000143839332134373	0.00236683613120023	0.881404086998502
236	159	1564	AGCCCCAACTCTCCAAGGCCACTCTGAGACCAGCGAGATCTGTAGAGCAGCATCTCTGTA	35030	0	A_51_P431020	Selenbp2	NM_019414	ref|Mus musculus selenium binding protein 2 (Selenbp2), mRNA [NM_019414]	-2.01317246495203	16.0057538447493	-5.50351894011684	0.000144600370240227	0.00237293058365272	0.875945388750875
378	75	93	TAAAGATCTGAACAGTGGAGACAGAATGAAGAGAGCTTGCTTGGACAGCTTTATGTAGCA	55706	0	A_66_P120199	4930461G14Rik	NR_040736	ref|Mus musculus RIKEN cDNA 4930461G14 gene (4930461G14Rik), long non-coding RNA [NR_040736]	2.05981319805572	5.68051743593224	6.75112064332417	0.00030372040049545	0.00406352665470927	0.854510435816025
93	26	3253	GCTGCGTTATCCAAGAAGCAAGTATTAGGACCAAAACCTGTTACTGTATTTAAAGGAACT	13937	0	A_51_P437240	Emp2	NM_007929	ref|Mus musculus epithelial membrane protein 2 (Emp2), mRNA [NM_007929]	2.33856968736314	9.74867812141055	5.48511682580496	0.000148878876791228	0.00242301366244817	0.845783099789397
319	94	1127	GCCTCATCTCTTCACCATGCCACTGACTCAACAGTTACCTTCCTTCTCTGTCTTTAGGAA	47219	0	A_55_P1961943	Cd68	NM_001291058	ref|Mus musculus CD68 antigen (Cd68), transcript variant 1, mRNA [NM_001291058]	2.59720547669207	9.66747286654143	5.48427496878909	0.00014907777969312	0.00242488068659975	0.844402109229096
26	84	6186	GAAAGAAGCGGGGTGGGGAATCTATTTTTTCTCTCCTTTTCTTTTCTTCAATAAAAAGAA	3901	0	A_55_P1957049	Adgrb1	NM_001359759	ref|Mus musculus adhesion G protein-coupled receptor B1 (Adgrb1), transcript variant 2, mRNA [NM_001359759]	-3.93354704798322	7.99924835780931	-5.48165630921378	0.000149698278304328	0.00243218230616038	0.84010580194151
378	42	6145	ACTTCCCATTGTGGACTGTTATCTCTCTGAATCATATGCACAAAATAAAAACTTCCTTGT	55647	0	A_66_P105175	Bche	NM_009738	ref|Mus musculus butyrylcholinesterase (Bche), mRNA [NM_009738]	-2.68458128133677	9.26456139457539	-5.48017262141599	0.000150051052148488	0.00243698269148265	0.837671162974917
274	76	1087	GAAATAAGCCTAAAAATCCTGTCAGATCCCTATGCTGACCACTTCCTTTCAGATCCTCAG	40426	0	A_55_P1957213	3930401B19Rik	AK019465	gb|Mus musculus 13 days embryo whole body cDNA, RIKEN full-length enriched library, clone:3930401B19 product:Y box protein 3, full insert sequence. [AK019465]	2.79058839135311	11.3866667444298	5.47982489231007	0.000150133858011502	0.00243739652874801	0.837100516816985
156	3	1199	TGTGAATTCTGGGAGCTTTCAAATATTTCACATGAGTACTGTAACTTTTGCTTTCACTAC	23047	0	A_52_P88829	Ctsq	NM_029636	ref|Mus musculus cathepsin Q (Ctsq), mRNA [NM_029636]	2.71097038563326	5.23327725111157	13.130672883577	0.000269790558050295	0.00372442361614951	0.79336348892735
142	138	869	TCAATGTTGAAAAGATGCCTGGAGATGCAGAATCAGTATGAAAGTATGTTTTTATTATCT	21223	0	A_66_P126270	AK089905	AK089905	gb|Mus musculus activated spleen cDNA, RIKEN full-length enriched library, clone:F830048J15 product:unclassifiable, full insert sequence. [AK089905]	2.38816362295247	5.95776259634595	5.62793021859322	0.000237333374327907	0.00338871071285571	0.786261900156084
125	108	2860	GTAGTAGTAGGTCCAGATTCCTAAGTTACAGTGTGCTGAAAAATAAAACAGGTATGAAGC	18815	0	A_55_P2909829	Frzb	NM_011356	ref|Mus musculus frizzled-related protein (Frzb), mRNA [NM_011356]	2.21356933970656	6.15174080584921	5.43122890476257	0.00022143396488872	0.00322728013313916	0.781163031245118
288	32	798	TGTTCGGACCAAAATTGACAGTGATTTGTGGAATGAGAAGAAAGCTAAACCCAGTTCCTA	42412	0	A_52_P164821	Gm12250	NM_001135115	ref|Mus musculus predicted gene 12250 (Gm12250), mRNA [NM_001135115]	2.19873759346032	7.14508359218762	5.42733805015486	0.00016320341013911	0.0025931411792619	0.750773003517956
179	88	1849	GGAGCAGGATCCAGGTATGCCTTAGCCCCAGTGCTTCAACCTCAGTGGTCCTCATTGCTT	26716	0	A_52_P412056	ENSMUST00000173045.1	ENSMUST00000173045.1	ens|vomeronasal 2, receptor, pseudogene 53 [Source:MGI Symbol;Acc:MGI:3757948] [ENSMUST00000173045.1]	2.11494189147236	5.99182072731397	5.52011299869036	0.000194007188780351	0.00293243553592788	0.742956117665793
8	104	1493	AGCGCGGGACCATCGTCTTCATCACCCTGATCCTAGTGGAAATAAAATTCAGACTTGATG	1151	0	A_55_P2003414	Kng1	NM_023125	ref|Mus musculus kininogen 1 (Kng1), transcript variant 2, mRNA [NM_023125]	2.15591729249042	6.01391584724166	5.46944762308963	0.000209166554232752	0.00309987895413816	0.738095011279221
8	98	910	AAACTCAAGCTTCACTTCTACCCTAGATTATCATAGTAATTAAGTCCTTAGAGTTCTTCC	1139	0	A_52_P577384	Il18bp	NM_010531	ref|Mus musculus interleukin 18 binding protein (Il18bp), transcript variant 1, mRNA [NM_010531]	3.21352865054666	9.52930785188407	5.41953396449296	0.000165247012713347	0.00261482705369	0.737904541333525
189	5	2196	TTTGCTTTCCTTGATGCTCTTGGCTTCCTCGTAATTTCTAAATAAAGCAGGTTTATACAT	28043	0	A_55_P2804578	Krt6a	NM_008476	ref|Mus musculus keratin 6A (Krt6a), mRNA [NM_008476]	2.18101670334295	7.68458448820201	5.41003752694551	0.000167770270455819	0.00264126780896401	0.72223408881226
175	105	904	GAGAAGGCCAAGGGAAATCCTGAGAGCAGCTTCAATGATGAGAACCTGCGCATGGTGGTA	26168	0	A_51_P386270	Cyp2d12	NM_201360	ref|Mus musculus cytochrome P450, family 2, subfamily d, polypeptide 12 (Cyp2d12), transcript variant 1, mRNA [NM_201360]	-2.00366494065209	9.90616549660129	-5.40271293362203	0.000169744220690434	0.00266716722821011	0.710138936658911
155	98	983	AAATTGGTTACCTGGCATGTTGTTTTGAACTTGACTCCACATAAAGAGATGTTTATTTCC	23216	0	A_55_P1997027	Gm33101	AK131736	gb|Mus musculus adult male testis cDNA, RIKEN full-length enriched library, clone:1700041J09 product:unclassifiable, full insert sequence. [AK131736]	7.16769272112894	5.46612935919215	40.1282131971804	6.22659346133081e-05	0.00128207519313474	0.706490766911931
259	115	344	TCCTTGAACCTTCATGTCTAGGCTGAGAGTTCCAAAAACTCTTACGTATTTCCCCCTGAA	38443	0	A_52_P249514	Ccl12	NM_011331	ref|Mus musculus chemokine (C-C motif) ligand 12 (Ccl12), mRNA [NM_011331]	2.29438236405734	6.70960519801166	5.34966089644819	0.000184793836553971	0.00284270952837855	0.665874022451526
198	78	1177	AGTCCCATTCCACTTCTGCCTTCCTTACCTTATGCTGTGTCCTATAGCATTTTTAATCAG	29321	0	A_55_P2831013	Fpr2	NM_008039	ref|Mus musculus formyl peptide receptor 2 (Fpr2), mRNA [NM_008039]	3.85431158869755	8.91425401959289	5.36363382188665	0.000180698257023749	0.00280303144487151	0.645481738765117
291	40	1900	TAGTGGATTTATTATTTGTTGAGTCCTGAATCTCTGAGCCTGCTTCTAGCACAGCTTATG	43011	0	A_51_P305437	Rcn1	NM_009037	ref|Mus musculus reticulocalbin 1 (Rcn1), mRNA [NM_009037]	2.27534172268368	8.75843450313759	5.3591858547385	0.000181991503793377	0.00281283051609982	0.638109098081695
282	5	2700	ATGAATTCATTAAGAGAGTAGTGAGAGAACAGGGAATGAAGAAGGCACAGAGACTGTGCC	41482	0	A_51_P487690	Ifi44	NM_133871	ref|Mus musculus interferon-induced protein 44 (Ifi44), mRNA [NM_133871]	5.42743733292319	9.63539754891723	5.35435628362751	0.000183406764254372	0.00282862498330022	0.630100843836957
182	114	754	TATTATAGTATCACCATCCACACATAAGTATCTGGGGTCCTGCAGGGTTCCCATGTATGC	27059	0	A_55_P2064771	Ly6c1	NM_001252055	ref|Mus musculus lymphocyte antigen 6 complex, locus C1 (Ly6c1), transcript variant 2, mRNA [NM_001252055]	2.46319288084962	15.4969301403506	5.35013749479852	0.000184652540624376	0.00284156401549325	0.623102736731885
112	129	851	AGCTGCTTATGCTGTTCATTAGGTGGCAAAAAATCCCTCGTTAAGGAGGTCTGTGCAGGA	16777	0	A_66_P100365	ENSMUST00000199146.1	ENSMUST00000199146.1	ens|predicted gene 9523 [Source:MGI Symbol;Acc:MGI:3779932] [ENSMUST00000199146.1]	-2.05005930842216	8.72278217266893	-5.34796169257498	0.000185298524070715	0.00284513462275381	0.619492566438047
157	91	3170	TTCCCATATTGCATGCAGAAGGCTTTATTTTAAAGTCATTCCATCAGAGGTGTTCTCAGA	23492	0	A_65_P19862	Vdr	AK156789	gb|Mus musculus activated spleen cDNA, RIKEN full-length enriched library, clone:F830050A09 product:vitamin D receptor, full insert sequence. [AK156789]	-2.46001782152782	11.1699198145781	-5.34313454696429	0.000186740201294164	0.00286126364642398	0.611480859607406
182	53	6604	GATGTGAGCTGTTTTTAACTCTGAAATATTGTCACTTAAATAAAAACCTTATTTGCCTTT	26949	0	A_55_P2069592	Pitpnm3	NM_001024927	ref|Mus musculus PITPNM family member 3 (Pitpnm3), transcript variant 1, mRNA [NM_001024927]	-2.75342057426608	7.92689800646307	-5.33414019690083	0.000189458105415256	0.00288833602873835	0.596544195333339
348	22	2856	ACTGAAAATGTAAATTTATACATCTATTCAGGAGTTGGAGTGTTGTGGTTACCTACTGAG	51222	0	A_51_P367866	Egr1	NM_007913	ref|Mus musculus early growth response 1 (Egr1), mRNA [NM_007913]	2.49637253549832	8.86824331249815	5.3259476500408	0.000191970036528297	0.00290993724889364	0.582929366336947
188	55	388	GCCGAGGAGCCAGATATTAGCGCGAAGAAACAGTCATTTGGTTGTGGAGTTTCGTTTTAT	27849	0	A_51_P426270	Mgp	NM_008597	ref|Mus musculus matrix Gla protein (Mgp), mRNA [NM_008597]	2.16673014308647	10.4133807172366	5.32337324365277	0.000192766612591269	0.00291993003233636	0.578649167371903
199	59	1393	CTAGAATTAAAGACCTACTAATGATTTTCTGTTTGGCTTAGGAAGTTGGAATCTGTGTAG	29580	0	A_51_P451032	Anxa3	NM_013470	ref|Mus musculus annexin A3 (Anxa3), mRNA [NM_013470]	4.07703101574042	11.7445593777867	5.29873272621056	0.000200569606674378	0.00300811961417561	0.537635839078635
241	94	2054	GGCACCTTTGAGGTGCTGATGGTGCGCTTTGCATCGTTGTTCAACGTGAAGGACCAGACA	35781	0	A_51_P223776	Nr1d1	NM_145434	ref|Mus musculus nuclear receptor subfamily 1, group D, member 1 (Nr1d1), mRNA [NM_145434]	-2.53051069652003	8.02750435811864	-5.28902768446374	0.000203733720630159	0.00303949265525394	0.521459238208799
146	7	468	ACTGAGGGAGCTATCTTTCACAGAGTGTATTCAGTGGTATACGTGGAGCTCAGAAGTAGA	21580	0	A_52_P1020860	AW112010	NR_102366	ref|Mus musculus expressed sequence AW112010 (AW112010), long non-coding RNA [NR_102366]	2.37831265167069	12.7236095380305	5.28472259930796	0.000205154105185646	0.00305327508652629	0.514279283076922
273	90	1547	CTATCAGCTCTGTGCAGTGGCTCGATAGCAGGGGCAATGGTCCTACCTTCCCCCAAGTTT	40453	0	A_51_P120295	Cyp2d26	NM_029562	ref|Mus musculus cytochrome P450, family 2, subfamily d, polypeptide 26 (Cyp2d26), mRNA [NM_029562]	-2.60510230898533	12.1219664762158	-5.27560259808937	0.000208197671933244	0.00308659582040782	0.499060700374069
298	127	1804	CACACAGAAGACATAGAACAGCTCCTACATGTCTGCACAGACAATGCTTGCCTTTAGAGA	44041	0	A_51_P327405	Gbp8	NM_029509	ref|Mus musculus guanylate-binding protein 8 (Gbp8), mRNA [NM_029509]	2.06892163772212	6.89241835016503	5.16580278934799	0.000248813925153158	0.00349845214404336	0.41599414341818
192	152	2461	ACATAAACCACCTAAGAGAAAACAGGGATGTCTTGCTAGCCATATATATTTTCTCAGTAG	28576	0	A_51_P496253	Slc6a4	NM_010484	ref|Mus musculus solute carrier family 6 (neurotransmitter transporter, serotonin), member 4 (Slc6a4), mRNA [NM_010484]	-3.20674679787347	8.66734573357631	-5.20694619813816	0.000232694538846369	0.00334707005994883	0.384129039715361
103	108	1602	GGTTGGGGTATTGCAGGGCCTCCCAAGAGTCTCTTTAAATAAATAAAGGAGTTGTTCAGG	15566	0	A_55_P2052240	Crlf1	NM_018827	ref|Mus musculus cytokine receptor-like factor 1 (Crlf1), mRNA [NM_018827]	2.35863064925335	7.34350456261069	5.20609664574696	0.000233016021767799	0.00334942806948785	0.382702861770023
363	4	935	GATTTATTGTCTTGCATTAAAACCAGTAACAATTGAAAGATCCTCAGCTTAAAGGTCCAG	53540	0	A_51_P378789	Cxcl13	NM_018866	ref|Mus musculus chemokine (C-X-C motif) ligand 13 (Cxcl13), mRNA [NM_018866]	2.928213327082	10.1318682583851	5.20472615984525	0.000233535619785817	0.00335504323451473	0.380401965360537
15	159	3575	ATAACTGTTTCAGTGTCCCGCTGGTACCTGTTCTTATTCAATAAATCTCTCAAAAGACCA	2514	0	A_55_P2080021	Papss2	NM_011864	ref|Mus musculus 3'-phosphoadenosine 5'-phosphosulfate synthase 2 (Papss2), transcript variant 1, mRNA [NM_011864]	-2.22663839041126	15.3326793360147	-5.20128470528634	0.000234845779288408	0.00336662430531485	0.374623015689461
226	122	1139	TATCATAAAGAACATAACCAGAGAGACCCTGCCAGCTGTTCTGAAGAACACAGCAGCACG	33500	0	A_51_P443339	Ces2a	NM_133960	ref|Mus musculus carboxylesterase 2A (Ces2a), transcript variant 1, mRNA [NM_133960]	-2.78561527970519	10.287619580646	-5.19921464489315	0.000235637576261075	0.0033725572023137	0.371146161451807
49	27	2201	CTGGGCAGTGGTCTGTTCACCCTGAGTCCCACCCTTTGTTAAATAACAAACTGCTGATTC	7416	0	A_55_P1959425	Slc16a3	NM_030696	ref|Mus musculus solute carrier family 16 (monocarboxylic acid transporters), member 3 (Slc16a3), mRNA [NM_030696]	3.21876631042958	9.33475303293291	5.19487971024043	0.00023730480814836	0.00338871071285571	0.363863364543464
296	139	875	GTGTATGTGTGTGCACACGCACGCGCACACACACACCACTAATATAAAATAAATGCAATT	43770	0	A_55_P2509593	Gm16159	NR_110510	ref|Mus musculus predicted gene 16159 (Gm16159), long non-coding RNA [NR_110510]	-2.39042506744897	7.96194255872185	-5.18606139478966	0.000240734818774263	0.00342288859192601	0.349040525778521
238	126	1823	AGCTCACAACATTTGTGAATTTCCCACTAAGAGACCTGGACTTGAGAGAATTTGCTTCAG	35260	0	A_51_P172663	Usp2	NM_198092	ref|Mus musculus ubiquitin specific peptidase 2 (Usp2), transcript variant 3, mRNA [NM_198092]	-2.61915707624776	9.31838754047052	-5.170344595307	0.000246978160328721	0.00347839165253955	0.322595853736265
70	85	6597	GGCTCAAGCTCACTCCTGCTATCTCTGTCAGCATATGGAAAATAATGGTTCAAAAAATAG	10480	0	A_52_P535484	Gvin1	NM_029000	ref|Mus musculus GTPase, very large interferon inducible 1 (Gvin1), transcript variant 1, mRNA [NM_029000]	2.39989344910268	8.96359743483075	5.1573537247689	0.000252267295509826	0.00354115323135764	0.300712592488118
4	106	2516	GTTTTTGTTGTGAGCAATGAATGGTTCCTGTATCTTGCCTGTTAATCTGTTATTCAATGA	523	0	A_55_P1964348	Gdpd2	NM_023608	ref|Mus musculus glycerophosphodiester phosphodiesterase domain containing 2 (Gdpd2), transcript variant 1, mRNA [NM_023608]	-2.14277729789342	10.0498950071718	-5.14663756013308	0.000256720019534534	0.00358943719519529	0.282643988438628
10	120	2159	CCTGTGGTTTTTGAGGAGTTCCTTCGGAACAACGAGAATATTGAAAATGAGGATCTGGTG	1504	0	A_66_P113169	Aoc1	NM_001161621	ref|Mus musculus amine oxidase, copper-containing 1 (Aoc1), transcript variant 1, mRNA [NM_001161621]	-2.74968913581276	8.80795475689214	-5.11267992908724	0.000271384510161102	0.00374015359144184	0.225285912567946
343	140	1699	AAATATGGGAAAGGCACACCTAAAAAGATAGGCTGTGTGAAAATTCCCTCCAGATTTATA	50841	0	A_55_P2846364	Tacstd2	NM_020047	ref|Mus musculus tumor-associated calcium signal transducer 2 (Tacstd2), mRNA [NM_020047]	3.46202417952373	6.12673308781739	5.6042199258252	0.000559353191545029	0.00649812523259647	0.224442047830042
192	156	1541	ATGAAACAGCATACAGCTGTACTGGAGGAAAGGGTCCTGGATCCCAAGTCAACTATTGTT	28583	0	A_51_P366513	Papss2	NM_011864	ref|Mus musculus 3'-phosphoadenosine 5'-phosphosulfate synthase 2 (Papss2), transcript variant 1, mRNA [NM_011864]	-2.26771183523082	9.99023178368972	-5.10250948333315	0.000275946133162385	0.00378971370669621	0.208076891890188
26	15	2020	TGAGATGCCCTGTCACTTCTCTGTGCAGAGTCTTGTCCTTGGAGCAGGAAATAAAGCATT	3773	0	A_51_P254262	Nxph3	NM_130858	ref|Mus musculus neurexophilin 3 (Nxph3), mRNA [NM_130858]	-2.69518524743055	8.73359698977825	-5.09799870256188	0.000277995051984901	0.00380798224540258	0.200439950881247
62	5	784	GTATCTGACTTATGTTGTTCTCTACGAAGAACTGACAATATGAATGTTGGGACACTATTT	9136	0	A_55_P2733612	Il6	NM_031168	ref|Mus musculus interleukin 6 (Il6), transcript variant 1, mRNA [NM_031168]	2.09471439933988	5.90995886052166	5.81433736936259	0.000441441394779727	0.00542670335571689	0.180429956095564
249	109	918	CGTCATCGTCTAGCTTATTATTTGTCTCACCTGGACCTGAGGAAGTTACAGTGATTCTAC	36987	0	A_51_P178131	Muc16	ENSMUST00000034653.6	ens|mucin 16 [Source:MGI Symbol;Acc:MGI:1920982] [ENSMUST00000034653.6]	-3.40654530472605	9.09723930851973	-5.08270900618137	0.000285059921158191	0.00387730735371885	0.174533672083006
351	141	1494	GCTGAGATATTTAGATGTCTGTAGTGTGTCTTTTAAAGAGTGTGCTTTGTTATAAGGAGA	52018	0	A_55_P1990032	Cxcl5	NM_009141	ref|Mus musculus chemokine (C-X-C motif) ligand 5 (Cxcl5), mRNA [NM_009141]	4.87233897523237	6.48266163616992	6.49582222698572	0.000732952848177076	0.00793189670441362	0.168971923709841
59	62	1262	CTAGAGCTGGCCTATCATAATTTGCACAAAATTAGAGGAAAATATGTTCCCTCTGCCAGA	8944	0	A_51_P308796	Fosl1	NM_010235	ref|Mus musculus fos-like antigen 1 (Fosl1), mRNA [NM_010235]	2.12704861294449	5.77091631509247	5.4210308868573	0.000457775314044166	0.00557488444995809	0.100067309337189
225	106	682	ATTCTCAGAGTGGTTGACTCTCTCCAGCTGACAGGCACAAAGCCGGTTGCCACCCCAGTT	33471	0	A_55_P2176731	Prdx6	NM_001303408	ref|Mus musculus peroxiredoxin 6 (Prdx6), transcript variant 2, mRNA [NM_001303408]	-2.1065459178911	15.4061209478647	-5.03174342413691	0.000310004964057321	0.00413071171004488	0.0879553586142796
43	58	1428	TGTGTTATGAACTTGAATGTATTTTCACGGGAGAGCTGGGATTTGCAGCTTTGTGACTTC	6584	0	A_51_P140237	Fhl2	NM_010212	ref|Mus musculus four and a half LIM domains 2 (Fhl2), transcript variant 1, mRNA [NM_010212]	2.86351907313569	10.460349161157	5.02636295614601	0.000312769223020787	0.00416163924423016	0.0787951930382746
243	6	4391	CTTGTGCAGTGATGTGGTTTCCAATGATGTTTTGTATATAGCTACTGTATCCAAAATTAG	35915	0	A_55_P2038747	Ano1	NM_178642	ref|Mus musculus anoctamin 1, calcium activated chloride channel (Ano1), transcript variant 1, mRNA [NM_178642]	2.31148714023268	10.5690727203789	5.01163121856229	0.000320471155591572	0.00424489503570033	0.0536951348508845
336	12	651	CAAGCTGGTCTTGAACCCACAGAGATCTTCTTGCTTCTGCCTATTAAATTCTGGGATTAA	49441	0	A_55_P1994042	Zbp1	NM_001139519	ref|Mus musculus Z-DNA binding protein 1 (Zbp1), transcript variant 2, mRNA [NM_001139519]	2.34474027090683	12.6537523035596	4.98492134453245	0.000334948020051301	0.00440100582959247	0.00811401166018033
115	100	1389	TTATGGAGTAAGAACAAAGCAGATACTGGAAGGAGCTAAGCAAATGTTTACAAATATCAC	17322	0	A_66_P137376	ENSMUST00000121432.3	ENSMUST00000121432.3	ens|olfactory receptor 650, pseudogene 1 [Source:MGI Symbol;Acc:MGI:3030484] [ENSMUST00000121432.3]	2.51684801455673	5.70807121096061	7.14399796105909	0.0010010511392492	0.0100149866799381	-0.00796041772166767
200	9	3144	TAAAACCTCTGTGTACAATTCACAGCCAAAGTCTGAAAAGGAGCTTCCATTCTATTTCCT	29489	0	A_55_P2169356	Gm1966	NM_001277183	ref|Mus musculus predicted gene 1966 (Gm1966), transcript variant 5, mRNA [NM_001277183]	2.47966446984676	7.4678029360337	4.96391052407686	0.00034681815727797	0.00452135601303499	-0.027807020740144
148	141	3591	TTCATTGAAAAGTACCTCATACTAGCCATATTAAAATCTAGCTGGGCAATCTAACTATGG	22127	0	A_52_P87804	Mfsd4a	NM_001114662	ref|Mus musculus major facilitator superfamily domain containing 4A (Mfsd4a), transcript variant b, mRNA [NM_001114662]	4.75770847596339	10.2326869200232	4.95559102718194	0.000351639662974179	0.00457648204162813	-0.0420462801612738
353	158	674	TTTCAAATATGTACTTCCTAGAATGCCATTTTGTGTGGCTTGCTAATCTTGGCCCTGGAG	52345	0	A_51_P517695	Ly6f	NM_008530	ref|Mus musculus lymphocyte antigen 6 complex, locus F (Ly6f), mRNA [NM_008530]	2.97745489603795	8.59658050904114	4.95414766319184	0.000352483294879869	0.00458465500611721	-0.0445175889418072
205	61	1885	GGAGAAGAATAGCTCATTGGGTGCAAAAATCCTTGATGGGTTTGGAGATGTATTAATTTC	30461	0	A_51_P463846	Gbp7	NM_145545	ref|Mus musculus guanylate binding protein 7 (Gbp7), transcript variant 1, mRNA [NM_145545]	2.02791338591146	8.06347436691703	4.94974131989408	0.000355071932413448	0.00461409030999003	-0.0520637435833917
329	117	867	CAGTACAGATGTCTTTTACCTTTGACCTGTGTTCCCAGATGAAGTACTAGCTCAGATTTT	48736	0	A_55_P2592137	Dio1	NM_007860	ref|Mus musculus deiodinase, iodothyronine, type I (Dio1), mRNA [NM_007860]	-2.12507850102389	7.69964159639265	-4.94665564142858	0.000356896585411281	0.00463072502749535	-0.0573496706730454
23	140	3270	TAACGAAGGCATGGAGTACCAGGGTGCTTTATATTTAGATTATATTTTAAGTCATGGTGC	3698	0	A_66_P102592	Apcdd1	NM_133237	ref|Mus musculus adenomatosis polyposis coli down-regulated 1 (Apcdd1), mRNA [NM_133237]	2.00825065120985	7.89656455931526	4.92923111682302	0.000367386660348367	0.00472596639872996	-0.087221905259331
81	25	2070	ACCTCTAGTCTGCCAACTGTTCACTGTTTTTCAAAATAAAGAGCTGGGCCTACAGCCTCA	12155	0	A_55_P1960238	Slc2a6	NM_172659	ref|Mus musculus solute carrier family 2 (facilitated glucose transporter), member 6 (Slc2a6), transcript variant 1, mRNA [NM_172659]	2.30627145291951	8.07537228773723	4.91744747965264	0.000374663855846811	0.00479684808393572	-0.107445735075903
121	126	4013	GATAGTCATGTACCTTGACATAGTGAAGGACACTATAATGTATGAGTTGTTGTCAGTTTT	18251	0	A_55_P2096947	Ereg	NM_007950	ref|Mus musculus epiregulin (Ereg), mRNA [NM_007950]	2.54281570805858	9.4073305357957	4.9133123518113	0.000377253309878652	0.00481984179168582	-0.114546942720438
22	132	4511	GTGTATATCAGCTATTATTTAAGCTACCTTGTGATATTGTTTCCACGGTACTGAGAGATA	3383	0	A_55_P2103837	Gbp4	NM_001359079	ref|Mus musculus guanylate binding protein 4 (Gbp4), transcript variant 3, mRNA [NM_001359079]	2.81460259194885	8.03981998722125	4.90132463223193	0.000384866831767246	0.00488357205302873	-0.135145730848636
204	41	1779	AGGGAGAGAGATTCAGGCACCTTGCGCTGGCTGCACTCTCCTTCTGAGATAGAATACCAG	30127	0	A_55_P2041700	Hoxa11os	NR_015348	ref|Mus musculus homeobox A11, opposite strand (Hoxa11os), long non-coding RNA [NR_015348]	2.06510574572772	8.55359521490475	4.89854218574116	0.000386656942304778	0.00490035862215871	-0.139929511704342
101	32	1735	CCCAGGAGGGACTGAACTCAGTGCTGGAGAGAAACAATAACAAATTCAGCTGAGCTTTAA	15129	0	A_51_P488739	Hcar2	NM_030701	ref|Mus musculus hydroxycarboxylic acid receptor 2 (Hcar2), mRNA [NM_030701]	2.93036496958629	6.17591361341149	5.00847742058908	0.000785873084161422	0.00836618369190273	-0.196353637936571
73	130	644	AAGTACCAACTTCTCCTGTTTGTTTGTGGATCCTGGACAAGTGGCCCAGTATCACATCAT	11158	0	A_52_P577386	Il18bp	NM_010531	ref|Mus musculus interleukin 18 binding protein (Il18bp), transcript variant 1, mRNA [NM_010531]	3.02946702276313	8.68901507270143	4.86042340612472	0.000412080173626832	0.00515785602073572	-0.205565608701589
208	12	1110	GAGGGTCTCTGGCTTCATTTTTCTGCTGTGCAGAATATCCTATTTTATATTTTTACAGCC	30667	0	A_51_P279606	Socs1	NM_009896	ref|Mus musculus suppressor of cytokine signaling 1 (Socs1), transcript variant 2, mRNA [NM_009896]	2.34727792903981	8.99967261155299	4.8595356985619	0.000412692711484863	0.00516092181506625	-0.207096341308067
49	153	2347	ATGTGACCCACAATCTGATACAACCTCAAGTTATAGGAAAAAATAATAAGCATCTGTGAC	7639	0	A_52_P644613	Sult1b1	NM_019878	ref|Mus musculus sulfotransferase family 1B, member 1 (Sult1b1), transcript variant 2, mRNA [NM_019878]	-2.20605595189655	8.85272958519449	-4.83517819793844	0.000429877931065078	0.00531937951621954	-0.249136504611017
306	98	1745	CCCGACAGGCTGGAACAATGTGTTCTACATGCTCATCTCTGCCGACGTCTTGGCTTGCTT	45176	0	A_55_P2110615	Slc37a2	NM_020258	ref|Mus musculus solute carrier family 37 (glycerol-3-phosphate transporter), member 2 (Slc37a2), transcript variant 2, mRNA [NM_020258]	-4.50989565787764	8.4944030372497	-4.82694614759652	0.000435854298452253	0.00538097819857473	-0.263361655891728
329	142	1191	GGCTTCCCCTTGTCCTAGGATCTAGCAGGCGCTGAAGATTCCTTAATTTATTATAAAGGG	48781	0	A_55_P2098354	Shf	NM_001013829	ref|Mus musculus Src homology 2 domain containing F (Shf), mRNA [NM_001013829]	2.08545471357209	8.29116283988261	4.82374361392364	0.000438202777929495	0.00539743450602092	-0.268898003160784
131	32	3049	TGCTCTAGAATGGTACCAATCCAGTATCAATGTATGACAAGTGCTTGTTAAATAAAGAAG	19564	0	A_51_P387123	Oasl2	NM_011854	ref|Mus musculus 2'-5' oligoadenylate synthetase-like 2 (Oasl2), transcript variant 1, mRNA [NM_011854]	2.01341264465319	12.7401940494257	4.82083387464254	0.000440348048895074	0.00541758063974816	-0.273929302462754
22	145	190	CCCCGAGCCTTGTCCTCCTGCAAAGTGCCCAGAGTCCTATCCACTGCCAAAGTGCCCTGA	3407	0	A_51_P491758	Sprr2j-ps	NR_003185	ref|Mus musculus small proline-rich protein 2J, pseudogene (Sprr2j-ps), non-coding RNA [NR_003185]	2.45997744856614	9.83293825088524	4.80375494365898	0.000453163829453208	0.00553521196912408	-0.303482289076971
244	7	4016	GAGGCGGAAATGGGTACCAAAATGAGAGATCAGCAAGATTTCCCAAGATAGGAGAATCCT	35918	0	A_52_P334562	Vdr	NM_009504	ref|Mus musculus vitamin D (1,25-dihydroxyvitamin D3) receptor (Vdr), mRNA [NM_009504]	-2.22197079924339	11.6185886976063	-4.75901023654645	0.000488627863957897	0.00583758588019833	-0.381079848991694
249	82	1035	TATTAAAACTCCATCAGCATAGAGCAGAAGCTGTCCTGTGCATTGCTTGCTGTTACCCTG	36937	0	A_55_P2038262	Phf11b	NM_001164327	ref|Mus musculus PHD finger protein 11B (Phf11b), mRNA [NM_001164327]	4.90755472235657	10.2898986888874	4.75621761394054	0.000490935512231037	0.00585879107880945	-0.38593111474679
211	140	1489	GTGGGTGGGAAAGAATTATTAATAGTTGTAACCTTGGTCTCTAACTTCTGTGTGAAATAA	31484	0	A_55_P2757433	Hmox1	NM_010442	ref|Mus musculus heme oxygenase 1 (Hmox1), mRNA [NM_010442]	2.46879889289825	9.51276966500818	4.74132587185574	0.000503435327143692	0.00597086936536197	-0.411816834071696
16	139	4480	CTTTGTGAGTGCTTGAACGGGATGAGCTGCTATTTCTAAGTAAAAGTTGATTTCACAAGC	2479	0	A_55_P2489994	Sh3rf2	NM_001146299	ref|Mus musculus SH3 domain containing ring finger 2 (Sh3rf2), transcript variant 1, mRNA [NM_001146299]	-2.22512423939438	9.04172102631712	-4.70661595920068	0.00053388132592893	0.00626555343559817	-0.472257026188904
162	59	1791	GTCCAAGGAAGAATGAGTCACCCTGAGCCTCAGAGGATTAGATGGGGGAACTCCGCCCTA	24024	0	A_51_P405397	Ecm1	NM_007899	ref|Mus musculus extracellular matrix protein 1 (Ecm1), transcript variant 1, mRNA [NM_007899]	2.13434207544438	11.601460532603	4.69311435274019	0.000546239610238196	0.00637714497191594	-0.495806859966192
180	31	2151	GACCACTTCTGCAGGTTACAGAGCCCTAGTCCAGGATTAACCTTCTGCCAGGGTCTAACC	26616	0	A_51_P215438	Prodh	NM_011172	ref|Mus musculus proline dehydrogenase (Prodh), mRNA [NM_011172]	-2.47299387454957	11.4225541285175	-4.67977827792814	0.000558740550087989	0.00649455698446998	-0.519089569644066
163	70	2203	TGGGGGAGATAGGATTAGGACCATAGTTAGGGACTTAGTGTGTGAACATTGTATAAAAAA	24337	0	A_55_P1994812	Mfsd4b2-ps	NR_160807	ref|Mus musculus major facilitator superfamily domain containing 4B2, pseudogene (Mfsd4b2-ps), non-coding RNA [NR_160807]	-3.25918260495754	7.13338564616965	-4.65477302754201	0.000737261097816503	0.00796837941486017	-0.522286735648891
7	86	1218	CTTCGTATTCTGAGACAGAGAGTCACGAATGGGAACTGAATCTCCTGGCCTTAGACTTTA	1115	0	A_51_P446570	Bbox1	NM_130452	ref|Mus musculus butyrobetaine (gamma), 2-oxoglutarate dioxygenase 1 (gamma-butyrobetaine hydroxylase) (Bbox1), mRNA [NM_130452]	-3.08412480419711	7.24884175486102	-4.66137244924361	0.000576487475895581	0.00663467539174463	-0.525896280884173
132	116	1787	ATTCTTCATTCACTATCCATAGTGTTCCCACCACACACACACACACACAGAATTCCTTGG	19725	0	A_55_P2003266	Fam107a	NM_001360337	ref|Mus musculus family with sequence similarity 107, member A (Fam107a), transcript variant 1, mRNA [NM_001360337]	-2.27316585676126	12.0143444815309	-4.65893639711516	0.000578880133613057	0.00665406985701367	-0.555519001379758
70	164	886	CCTCACTTACAGAAACTTTGCGACGGCATCAACAAAATGTTAGATGAAGAGAACATATGA	10627	0	A_55_P2140002	Tnfaip8	NM_001360935	ref|Mus musculus tumor necrosis factor, alpha-induced protein 8 (Tnfaip8), transcript variant 4, mRNA [NM_001360935]	2.24372560388632	9.11987268705781	4.64848164358151	0.00058926720359903	0.00673885213282065	-0.573812353665777
177	97	1681	TCACCCACTCTCACACTCTAAGGTTCAGATAGATATCTATTGCTTACAGCCCAATGGTCA	26441	0	A_55_P2088145	NAP095950-001	NAP095950-001	Unknown	2.23158214362866	5.84535797175147	4.81984074006077	0.00101436819047413	0.0101077855849003	-0.617908073179802
204	71	1832	GAAGCTCTACACCGTCTACAGGATGATGATAACTTACAGAATAAAAACTTGAACGTTTAA	30180	0	A_55_P2741844	Mro	AY243876	gb|Mus musculus maestro mRNA, complete cds. [AY243876]	-2.76056924607825	7.19020770833117	-4.58039189066871	0.000661863197867766	0.00735540023788278	-0.667764577849956
18	51	1965	GAAGACTTTTGGCTTACTAGAGAATTAAAATGAAAACCCTCCTTAGGTAGTAAAGTCTGA	2625	0	A_55_P2911888	Ifit1	NM_008331	ref|Mus musculus interferon-induced protein with tetratricopeptide repeats 1 (Ifit1), mRNA [NM_008331]	2.18257844944584	11.4705690661635	4.5804804870629	0.000661762890091887	0.00735540023788278	-0.69311295379041
303	115	733	TAATCCTGAATGGCAACGAGGAAGAGCATCATGAAAGCATATGGTCTGATCCATACCCAT	44906	0	A_52_P253567	Hsd3b6	NM_013821	ref|Mus musculus hydroxy-delta-5-steroid dehydrogenase, 3 beta- and steroid delta-isomerase 6 (Hsd3b6), mRNA [NM_013821]	-2.17417110851554	7.51519335787597	-4.55915683859801	0.000686369474878373	0.00754706566985034	-0.730633835640653
261	127	1664	TGCTTGCTTTTCTACAGCCATAATTTATGGTTGAGGGCCTATGAGTGTGTGACAGGAGTG	38764	0	A_51_P500082	Ifit1bl1	NM_001110517	ref|Mus musculus interferon induced protein with tetratricpeptide repeats 1B like 1 (Ifit1bl1), transcript variant 1, mRNA [NM_001110517]	2.33926480038784	10.9253094112121	4.55125381544355	0.000695730318025825	0.00763794407233154	-0.744553184276815
355	152	2785	TGGGGGATGGGATGCCCCTCTTTATAAGCTCAGATTCTTAAGTAAACTTTGGGCCTTGAT	52632	0	A_55_P2026547	Gal3st2	NM_199366	ref|Mus musculus galactose-3-O-sulfotransferase 2 (Gal3st2), mRNA [NM_199366]	-2.62130249264411	10.0637011586877	-4.53822571875067	0.000711453759651664	0.00777251622418613	-0.767514733773338
22	152	511	GATGAGATTCTCAGAGTGATTGATTCTCTTCAGCTGACAGCAGCAAAGCCAGTTGATTGG	3419	0	A_52_P467930	ENSMUST00000121989.1	ENSMUST00000121989.1	ens|peroxiredoxin 6 pseudogene 2 [Source:MGI Symbol;Acc:MGI:1203519] [ENSMUST00000121989.1]	-2.10201294914095	13.0288872711029	-4.53507539264319	0.0007153112656228	0.00779854351359381	-0.773069969252104
154	154	1991	GGTTAAGTGTGTATTTTCATCATGTGCCCAATAAAAGAGAGCTGTGTGGTTTGATATGTG	23027	0	A_55_P2009988	Trib3	NM_175093	ref|Mus musculus tribbles pseudokinase 3 (Trib3), mRNA [NM_175093]	2.19823039373862	8.19784449093895	4.53350109127973	0.00071724713995446	0.0078117384831791	-0.775846489549451
276	71	751	AAGGAGCATCTGGAGCCTCTTCTTATTTGGCCAGCACTCCCCATCCACCTGTCTTAACAC	40716	0	A_55_P2070869	Lcn2	NM_008491	ref|Mus musculus lipocalin 2 (Lcn2), mRNA [NM_008491]	3.20275548959828	10.2306115427944	4.51676175946393	0.000738172527851082	0.0079752150634581	-0.805386190514587
8	82	1909	TAAGAAACGTTAGTTAGCTTTTTGTTCCAAGCTGACCGAGCTGTGGGAAGAACTTTGTTG	1109	0	A_51_P312336	Slc14a1	NM_028122	ref|Mus musculus solute carrier family 14 (urea transporter), member 1 (Slc14a1), transcript variant 2, mRNA [NM_028122]	-2.20416766529196	7.09039074933693	-4.89367640841608	0.000917366768934212	0.00938986943868892	-0.805740426937566
102	124	2765	CTGGTACTTAGTTCAGTGTCTCCATAGAGGATGCTTAATAAATAACCTTGGTTTTCCTGG	15293	0	A_55_P1996821	ENSMUST00000040703.11	ENSMUST00000040703.11	ens|myosin XVB [Source:MGI Symbol;Acc:MGI:2685534] [ENSMUST00000040703.11]	-2.02485679218596	13.1844147310654	-4.50711438701702	0.000750520972299879	0.00807474727257555	-0.822425131939446
358	14	2601	TTGTCTCACCTCAACGATGGGCAGGAGTAAAGAAACTCATGTGAAAATCTAATAAAATGA	52683	0	A_51_P212068	Aoc1	NM_029638	ref|Mus musculus amine oxidase, copper-containing 1 (Aoc1), transcript variant 3, mRNA [NM_029638]	-2.8184241890551	11.6252587775416	-4.48468076581324	0.000780076275211485	0.00832949852981344	-0.862087046472039
150	154	891	CATCGGAGGATTAGTCCTGATCGGATCTGTCTGCTTCTATATACTGCTGGCACTTAAGAA	22446	0	A_51_P281778	Igsf23	NM_027308	ref|Mus musculus immunoglobulin superfamily, member 23 (Igsf23), transcript variant 1, mRNA [NM_027308]	2.39249029597936	9.17576600781505	4.47795477991471	0.000789172132489778	0.00839080017537706	-0.873989267108435
191	105	0	TTGAGCTCCTGCTTGTTCTCTTGGGCCTCCATGTTCTCCATCTCTAAGTTGTGTAGAAAT	28490	0	A_30_P01018204	chr5:15176325-15223375_F	chr5:15176325-15223375_F	lincRNA:chr5:15176325-15223375 forward strand	2.28305557160172	7.76962140788285	4.47531574872672	0.00079277117152513	0.00840996536955346	-0.878660629714076
210	4	194	TGTCCTCCTCCAAAGTGCCCTGAGCCTTGTCCTCCCCCAGTATGCTGTGAGCCTTGTCCT	30945	0	A_51_P459894	Sprr2b	NM_011469	ref|Mus musculus small proline-rich protein 2B (Sprr2b), mRNA [NM_011469]	2.20871233918911	11.4172722589729	4.47117109396976	0.000798458134318008	0.00845991562747755	-0.885998654843129
231	135	2896	GGAACTGATTGTGCTTCGATGATAAGGCTTTGAGACTACTTATTAAATGTGTTCTCTTAC	34403	0	A_51_P259638	Mpp6	AK047380	gb|Mus musculus 10 days neonate cerebellum cDNA, RIKEN full-length enriched library, clone:B930054E20 product:fibroblast growth factor inducible 15, full insert sequence. [AK047380]	-2.79038644192615	8.31934112892452	-4.45476347132062	0.000821392292917836	0.0086340615333927	-0.915066535125264
41	135	732	TGTTGTCATCACGCAGCAGGCAGTGAATGAGTGCTTCAAGCCGGAGTTTGAGCAGATTGT	6425	0	A_66_P127978	Upp1	NM_009477	ref|Mus musculus uridine phosphorylase 1 (Upp1), transcript variant 1, mRNA [NM_009477]	2.42959164404073	12.3000975854932	4.42260114658928	0.000868362918701193	0.00900800359105668	-0.972130629424067
90	33	685	GTGGTATAAGGGCGCCATACTCTTGGATAAAGGCAATAAGGAATTTCTGAGTGCAGGAGA	13355	0	A_52_P417890	Il1r2	NM_010555	ref|Mus musculus interleukin 1 receptor, type II (Il1r2), transcript variant 2, mRNA [NM_010555]	2.73635829386788	5.90985093102383	4.92980090430226	0.00185383775013048	0.0158184481833831	-1.03142148711242
197	6	2331	TTACCTCATTTTCATATTGGCTTGTCTTGACATGTGACTACACACACACACACACACACA	29189	0	A_55_P2716974	Mlip	ENSMUST00000183350.1	ens|muscular LMNA-interacting protein [Source:MGI Symbol;Acc:MGI:1916892] [ENSMUST00000183350.1]	-2.08294726116759	9.83542245100727	-4.37402698335906	0.000944675861141574	0.00957717523602255	-1.05852335650922
348	86	166	TGTTTGACTTTGACGGCGATGAGATTTTCCATGTAGACATTGAAAAGTCAGAGACCATCT	51337	0	A_51_P222741	H2-Ea-ps	NM_010381	ref|Mus musculus histocompatibility 2, class II antigen E alpha, pseudogene (H2-Ea-ps), mRNA [NM_010381]	2.17780821915971	7.68630835992866	4.3671032373146	0.000956109352227112	0.00966210018588574	-1.07085798118223
187	104	2039	ATGCTTTAATGAACATATTATGTCTGGGGCAATTCCAGTGCGTTCTGGGAATTTGTCACA	27932	0	A_51_P498631	Gsdme	NM_018769	ref|Mus musculus gasdermin E (Gsdme), mRNA [NM_018769]	-2.19207679298455	11.4558166502779	-4.35651080281824	0.000973880692613708	0.00980748112547236	-1.08973800388337
181	9	443	ATTGGTAGCAGAACTGGAATCTGTCCTAAAGACTCATTCACACACACACACACACACACA	26872	0	A_55_P2042615	Gm12576	AK082716	gb|Mus musculus 0 day neonate cerebellum cDNA, RIKEN full-length enriched library, clone:C230094I18 product:unclassifiable, full insert sequence. [AK082716]	-2.07786377166941	10.6664153574797	-4.35639196802161	0.000974082005523878	0.00980748112547236	-1.08994988171709
88	139	1258	AATGAGTTCAAAAATCCGGAGCAAATGAGGAGTGGTCCCTGAGAAGTCAGTGGCCTAAAT	13249	0	A_55_P2029746	AK132033	AK132033	gb|Mus musculus adult male hippocampus cDNA, RIKEN full-length enriched library, clone:2900019G23 product:unclassifiable, full insert sequence. [AK132033]	2.81507785557004	12.059892953409	4.30432401828473	0.00106659346596941	0.0104880868592862	-1.1829239716645
64	70	0	GACTTTTTGTTGTTCTAGCTTCCCTACTTGCAAGTTTCAATAAACCTAACCTTGCATGTC	9549	0	A_30_P01030369	chr18:70400082-70404236_R	chr18:70400082-70404236_R	lincRNA:chr18:70400082-70404236 reverse strand	3.51883930208317	6.11963939646085	5.40123742920918	0.00335894278232456	0.0245224739288561	-1.19711469179806
268	19	6097	GAAAAGCTATTTTCAAATAGCTTTTCCTAATATAGCACACACACACACACACACACACAC	39447	0	A_55_P2505195	Wrn	NM_011721	ref|Mus musculus Werner syndrome RecQ like helicase (Wrn), transcript variant 1, mRNA [NM_011721]	-2.0405937533595	12.351745336978	-4.23828020457398	0.00119724968893697	0.0113934331969363	-1.30124258515304
142	129	584	ATATCTGTGGGTCCATTTCCAGTTCTGAGTATGATGGTGGGAGTTGTCGTTACAAGAGTG	21205	0	A_55_P2742406	Slc26a3	NM_021353	ref|Mus musculus solute carrier family 26, member 3 (Slc26a3), mRNA [NM_021353]	-2.95740825395802	8.78182346047389	-4.22909137513657	0.00121670470094801	0.0115321148416426	-1.31773798627043
228	119	2858	ACACAGTTACTCTCACACACACACTTACATACACACACATGCACACATATATGTTGGGAG	33792	0	A_55_P2503371	Trpc6	NM_001282087	ref|Mus musculus transient receptor potential cation channel, subfamily C, member 6 (Trpc6), transcript variant 3, mRNA [NM_001282087]	-2.83867631079226	11.707944192748	-4.17913533736767	0.00132837156246754	0.0123834752169606	-1.40755555431117
77	62	2655	ACATACCCTGAAATTCCTCCTGGGGTAACTCCCACTTCCTAATAAAAGCCAGTGGCTGGC	11629	0	A_55_P2083121	Vill	NM_001164567	ref|Mus musculus villin-like (Vill), transcript variant 1, mRNA [NM_001164567]	2.16108284968724	7.12352855532816	4.17592287415617	0.00133590683424903	0.0124348368567221	-1.41333922499092
42	115	617	CAAGAACTCTCTCCCTTCAGTTCCCCCTCCATAAATGAAGGAAAGGATAAAAGATTGAAC	6388	0	A_55_P2545303	Gm32191	XR_869294	ref|PREDICTED: Mus musculus predicted gene, 32191 (Gm32191), ncRNA [XR_869294]	2.68364124229939	9.06652367506262	4.17578945740726	0.00133622073892526	0.0124348368567221	-1.41357944680334
71	33	528	AGATTTCTACCCAGCCAAGATCAAAGTGCGCTGGTTCCGGAATGGCCAGGAGGAGACGGT	10688	0	A_55_P2741874	H2-Ab1	NM_207105	ref|Mus musculus histocompatibility 2, class II antigen A, beta 1 (H2-Ab1), mRNA [NM_207105]	2.76012032661628	9.6979770629036	4.1545484094364	0.00138718585404645	0.0127776766308928	-1.45184524067381
192	84	6611	TTCAGCAAATACCTATTGGAAAGTTCTCTGAGTTGTACATATGTTGAACAGTACAGGTTC	28454	0	A_51_P456113	Cemip	NM_030728	ref|Mus musculus cell migration inducing protein, hyaluronan binding (Cemip), mRNA [NM_030728]	3.01528130695783	5.89584117883137	4.52908174629824	0.00292394440091967	0.0221540037538063	-1.51139779115347
139	36	1246	TTTCCGAAATCCGATTTTCGACGCGATTGTCTTCAAGCAGCAGCCTTCGGTCGAGCTACC	20750	0	A_51_P343350	Amn	NM_033603	ref|Mus musculus amnionless (Amn), mRNA [NM_033603]	-2.49565479327601	8.72842105487894	-4.12033730199472	0.00147354977517927	0.01333628414024	-1.51356089998316
340	113	1218	TCCTTGTCACGAGGGCACCGTGTCTTAGGTGATCACTAAGAAATAAACTGGTGGACTTTT	50201	0	A_51_P278868	H2-DMb1	NM_010387	ref|Mus musculus histocompatibility 2, class II, locus Mb1 (H2-DMb1), mRNA [NM_010387]	3.20235536350957	9.93850481741502	4.10999655065969	0.00150073702926171	0.0135276314918759	-1.53223532303507
7	154	3209	GATGTTGTGTCAGTCAGTGTGTTAGCTAGATACACTGGCCTCAGCAATAAAATATAAAGC	1248	0	A_55_P2350617	Slc37a2	NM_001145960	ref|Mus musculus solute carrier family 37 (glycerol-3-phosphate transporter), member 2 (Slc37a2), transcript variant 1, mRNA [NM_001145960]	-5.09544393730033	11.0245275540126	-4.08910684564348	0.001557255933677	0.0139132097171701	-1.56998799567432
370	31	64	AGCTCTATATATACAGACAAAGAGAGCTGTTGACATCTGCAGAGAAAGACCTAAGATGCT	54452	0	A_55_P2124461	Olfr1033	XM_006499557	ref|PREDICTED: Mus musculus olfactory receptor 1033 (Olfr1033), transcript variant X2, mRNA [XM_006499557]	2.10877244477177	11.500101231901	4.08538016894177	0.00156756830216573	0.0139685002279084	-1.57672685750618
157	99	571	AAGAAATGCTGGAAGAAATCGGGAAAGTCCAGACTCAAAGTACAGCAGCTTAAGGGAAGC	23506	0	A_55_P2174323	Pgpep1l	NM_030101	ref|Mus musculus pyroglutamyl-peptidase I-like (Pgpep1l), mRNA [NM_030101]	6.42972797647681	5.43071680893119	24.4722720752687	0.00290209898832965	0.0220366674828713	-1.58087281887919
194	3	1124	GGCACTTCTGAGCCAGTCTGCTGTCATATGCTTTTTTACATTTTTCTCAAATAAACAAAT	28605	0	A_55_P2156731	H2-Eb1	NM_010382	ref|Mus musculus histocompatibility 2, class II antigen E beta (H2-Eb1), mRNA [NM_010382]	3.2714090866004	12.9181895334683	4.08231817170605	0.00157609429929609	0.0140176122941894	-1.5822646638253
224	71	212	ACAGCCCAGAGCTCAGATGGAAAGTGTGCAGGAGCTGATCCCTCTGGCCAAGGAGATGAT	33119	0	A_52_P681391	G0s2	NM_008059	ref|Mus musculus G0/G1 switch gene 2 (G0s2), mRNA [NM_008059]	2.10464784868745	7.24723350248916	4.08225214969139	0.0015762786626555	0.0140176122941894	-1.58238407722399
317	96	856	ACCTCAGTCCTGAAGAGGCCTACGACCTTGGCCGCAGAGCTATTGCTTATGCTACCCACA	46927	0	A_51_P345367	Psmb8	NM_010724	ref|Mus musculus proteasome (prosome, macropain) subunit, beta type 8 (large multifunctional peptidase 7) (Psmb8), mRNA [NM_010724]	2.24359473317018	12.414030838435	4.07514931872564	0.00159624399118935	0.0141584123512804	-1.5952330167356
246	101	3024	AATGAGGAGAAATAAACTCACTGTCAGCCTTCTGTAACCAAATCAGTTACATTCTGGTTT	36379	0	A_66_P107089	Glyat	ENSMUST00000119960.1	ens|glycine-N-acyltransferase [Source:MGI Symbol;Acc:MGI:2147502] [ENSMUST00000119960.1]	6.0048240533597	5.46049758521159	22.8550396743937	0.00327785092712962	0.0240668180919745	-1.59885451693893
182	107	3701	AAGTCTGGTTGGTGATTTGACACACACACACATACATACACACACACACACACACACTAA	27046	0	A_55_P2062513	Pdzrn3	NM_018884	ref|Mus musculus PDZ domain containing RING finger 3 (Pdzrn3), mRNA [NM_018884]	-2.09341414114588	13.0118858083763	-4.07188931063345	0.00160549502748807	0.01421170291316	-1.60113173260852
264	66	279	TTTGGCCAATTGGCAAGCTTTGACCCCCAAGGTGGACTGCAAAACATAGCTGTAGTAAAA	38948	0	A_52_P343306	H2-Aa	NM_010378	ref|Mus musculus histocompatibility 2, class II antigen A, alpha (H2-Aa), mRNA [NM_010378]	2.56229399872494	8.37356322600904	4.13451915394117	0.0017296376512794	0.0149964239997448	-1.62164504328009
317	19	1984	CTGAAGCTCTACACCGTCTACAGGATGATGATAACTTACAGAATAAAAACTCTAACATTT	46789	0	A_55_P2077158	Mro	NM_001360973	ref|Mus musculus maestro (Mro), transcript variant 3, mRNA [NM_001360973]	-2.33497146808673	6.93989591639842	-4.08807521983282	0.00186964472414354	0.0158863757046081	-1.64290137078459
227	37	955	AACTGAGTCTTGAAGACACACCTAAGATCAACAGTCGCTTCTTCAGTGAAGGTACCAACC	33640	0	A_55_P2743391	Apob	NM_009693	ref|Mus musculus apolipoprotein B (Apob), mRNA [NM_009693]	-3.47465450496716	7.48871619717459	-4.02394047610393	0.00174815770564643	0.0151169244430304	-1.68799079742352
208	114	412	CATGCTTGGCTCCTCCTTAGACCTAGAATTGCATCCTTGGAAGAGGAAGATCTATACTGT	30845	0	A_55_P2483194	Wfdc18	NM_007969	ref|Mus musculus WAP four-disulfide core domain 18 (Wfdc18), mRNA [NM_007969]	4.88242524072212	9.50918073106763	4.01827023793887	0.00176587484210533	0.0152360455380431	-1.69827448422676
266	81	2211	ATGTGCACCTGCCATTTGTCCTTGCAAACTAAGCTTCTTGGAGAGAGGGCCTTATTTTTT	39263	0	A_55_P2077153	Slc27a2	NM_011978	ref|Mus musculus solute carrier family 27 (fatty acid transporter), member 2 (Slc27a2), mRNA [NM_011978]	-3.17013686866616	9.46870150287251	-4.0136336290626	0.00178050026609764	0.015321815586765	-1.7066854122484
177	18	1093	AACCAGACGGTAATCCAGTTGTATTTACACTCATGATTCAAGAAACAAGGCATTCATCTA	26307	0	A_51_P499838	Bst1	NM_009763	ref|Mus musculus bone marrow stromal cell antigen 1 (Bst1), mRNA [NM_009763]	2.14861281870526	7.83312468022065	3.99061709671273	0.0018549782811514	0.0158218297966452	-1.74846241027329
195	71	1614	TGGGTAAACATTGTCACCCAAGCTTCAGCTCCTCCGGTTATTTCCTTGCCACTGCCTGCC	29013	0	A_55_P1992889	Serping1	NM_009776	ref|Mus musculus serine (or cysteine) peptidase inhibitor, clade G, member 1 (Serping1), mRNA [NM_009776]	2.2426786678588	10.4160204283536	3.98432597279999	0.00187589056929933	0.0159203575081912	-1.75988832122788
283	99	1528	GGACACCACTTGGATCAAGTAGGCAAATATCTTACAGGATTGAGGGACCATACTAATTAT	41944	0	A_51_P362066	Chil1	NM_007695	ref|Mus musculus chitinase-like 1 (Chil1), mRNA [NM_007695]	2.36103979368951	6.01734456380491	3.78402049982403	0.00371940381276125	0.0265313577363577	-1.80836234995157
298	71	1110	AAGCTTTGATGATATAAGTTACACCTTGAGCAAGGAGTGGGGCTTCTGCCTTGATTCCAG	43941	0	A_55_P2023114	Hsd3b2	NM_001359741	ref|Mus musculus hydroxy-delta-5-steroid dehydrogenase, 3 beta- and steroid delta-isomerase 2 (Hsd3b2), transcript variant 2, mRNA [NM_001359741]	-2.51761606832043	9.42407204351958	-3.95119289927546	0.00199011823404047	0.0166374040883143	-1.82011261384649
340	103	2901	TGAGACTGCTAGGCAAGTGATGCTAAGCATGTGGTTGCCTTTATGGAAGTGATGCTGATA	50185	0	A_51_P498483	Frmd3	NM_172869	ref|Mus musculus FERM domain containing 3 (Frmd3), transcript variant 1, mRNA [NM_172869]	-2.37052663978946	7.01963034275784	-3.94500067396602	0.00201225078973504	0.0167582543091449	-1.83137670535191
213	46	3276	CAAAGCACTGACTTCTAAGTAAAACCACAGCAGTTGAATAGACTCCAAAGAAATGCAAGG	31610	0	A_51_P467110	Dpp4	NM_010074	ref|Mus musculus dipeptidylpeptidase 4 (Dpp4), transcript variant 1, mRNA [NM_010074]	-3.92757303956405	9.09815032293986	-3.94494339480144	0.00201245670176848	0.0167582543091449	-1.83148091287395
206	77	1388	ACTGGATTTCACCTGTACTTGTATCTACTGCGCAAGTAGAACCTGCTCAGTAGGTTCAAA	30490	0	A_52_P161488	Clec4e	NM_019948	ref|Mus musculus C-type lectin domain family 4, member e (Clec4e), mRNA [NM_019948]	4.76636785981468	6.43530059742888	4.09140529650046	0.00494063914134781	0.0328441268997761	-1.86544995521103
49	83	1642	ACTCTCCTATCCATCCACCCACCTGTGCCTTTCCAGGAATAAAATTTTCTTGTCACCTTG	7516	0	A_55_P2083411	Cyp4f18	NM_024444	ref|Mus musculus cytochrome P450, family 4, subfamily f, polypeptide 18 (Cyp4f18), mRNA [NM_024444]	2.68476931800428	7.65222725512453	3.92224874627621	0.0020957776570255	0.0172828491464444	-1.87278719359917
132	56	3639	ATTTCAATGAGACCCTTATCTCTTTATTGAACATTATGTTAGGGACAGTAAAAGCCATGC	19610	0	A_66_P138929	Lox	NM_010728	ref|Mus musculus lysyl oxidase (Lox), transcript variant 1, mRNA [NM_010728]	2.30780141629403	5.80097663503064	3.93572701074961	0.0045612111678596	0.0310246990710912	-1.87677243571686
21	14	3999	TGTGATAGGGCTTTAAATAGTTGAGCTAATTCAGAAAAGTATGGAGGTTTCTTGGTAAAC	3170	0	A_51_P300806	Tlr4	NM_021297	ref|Mus musculus toll-like receptor 4 (Tlr4), mRNA [NM_021297]	2.21289111392542	8.30486904764131	3.91452856503767	0.00212492628310495	0.0174639461132042	-1.88684671914369
360	25	1129	AGACACTCACATACACATACTTTATGTCAATGTGCACACACACACACACACACATATATA	53003	0	A_55_P2934866	Plekha6	ENSMUST00000190884.1	ens|pleckstrin homology domain containing, family A member 6 [Source:MGI Symbol;Acc:MGI:2388662] [ENSMUST00000190884.1]	-2.11519669540908	11.9596203408626	-3.89459162442939	0.00220215147705522	0.0179271067686983	-1.92317324305153
145	105	312	TTCTTCAAAAAGCTCTCACAATGAACAAGTCAGGAAGAAGGAGTTCCAACAGCACCTACT	21761	0	A_51_P118545	S100g	NM_009789	ref|Mus musculus S100 calcium binding protein G (S100g), mRNA [NM_009789]	-3.79820797820648	13.9155444349172	-3.89415203626462	0.00220388645673143	0.0179343633021557	-1.92397450148964
347	95	602	TTCTGTTTCTGTGTGATCTGAACATCAATGGCTACTATTATCAAGACTACTGGATGGTGC	51354	0	A_52_P357992	Ms4a12	ENSMUST00000186228.2	ens|membrane-spanning 4-domains, subfamily A, member 12 [Source:MGI Symbol;Acc:MGI:2685812] [ENSMUST00000186228.2]	2.10495777710078	9.65290377440039	3.88893580028534	0.00222458197525918	0.0180630105925054	-1.93348335217367
275	122	2482	GTGGCAGAGGACACACACACACACACACGTACTAAATAAATGACATTTAAAAATAAAGAT	40805	0	A_55_P2845096	Rmi1	NM_001168248	ref|Mus musculus RecQ mediated genome instability 1 (Rmi1), transcript variant 1, mRNA [NM_001168248]	-2.09414473056557	13.495568121941	-3.87617552339175	0.00227605750446478	0.018356541925709	-1.95675193362584
353	6	4473	TCTAGTGCCTTGGGACCACAGATGTCTGCTACTGTTCACCTAGACTCAAAAAAGAAACAA	52070	0	A_55_P1957198	Apob	NM_009693	ref|Mus musculus apolipoprotein B (Apob), mRNA [NM_009693]	-4.07637294583441	9.52734105635758	-3.86894639496549	0.00230576341747795	0.0185258417890674	-1.96993900016302
197	138	2679	AATCACCTAGAAAGAAATAAAGCAGATAAAGCAGGCCTCTCTGACCTCACCCTTCGCTTG	29430	0	A_55_P2081110	Nxn	ENSMUST00000021204.3	ens|nucleoredoxin [Source:MGI Symbol;Acc:MGI:109331] [ENSMUST00000021204.3]	-2.4147005829234	9.16754736388084	-3.85189279352691	0.00237743348788197	0.018983304126057	-2.00106044417386
358	23	1132	AAGAGAAAGGCATTTGTTCGCCGAGACTGGGACAATTCAGGACCCTTTTGTGGAACTATA	52699	0	A_51_P265327	Mpp6	NM_019939	ref|Mus musculus membrane protein, palmitoylated 6 (MAGUK p55 subfamily member 6) (Mpp6), transcript variant 3, mRNA [NM_019939]	-2.17101521629178	13.6289471883928	-3.84180912390197	0.00242088736650472	0.0192183924451856	-2.01947074636785
213	164	1134	AATGTATGCTTATCCCCACCTAGATTACAAATAAACGAGACCCAGACTCTGGTTATTTGA	31822	0	A_55_P2146560	H2-Ab1	NM_207105	ref|Mus musculus histocompatibility 2, class II antigen A, beta 1 (H2-Ab1), mRNA [NM_207105]	3.00866894407857	12.9773623515912	3.83276545913249	0.00246055520752128	0.0194626224493722	-2.03598746615743
138	38	1487	GTCAACCCTGTGTGACCCAAGGAGTGTGGTTAATTATTAATAAAGACATTGCATCCCCCC	20463	0	A_55_P2044932	Gpr84	NM_030720	ref|Mus musculus G protein-coupled receptor 84 (Gpr84), mRNA [NM_030720]	3.2305440073551	6.10003535842692	3.93768096774794	0.00598085791138713	0.0379609042445543	-2.06023257092307
129	147	1125	TAGTAAACCAATGTATGCTTATCCCCACCTAGATTACAAATAAACGAGACTCAGACTCTG	19476	0	A_55_P1962747	H2-Ab1	NM_207105	ref|Mus musculus histocompatibility 2, class II antigen A, beta 1 (H2-Ab1), mRNA [NM_207105]	2.93472558579788	12.9913589242085	3.80316575960112	0.00259513036340846	0.020264894016853	-2.09007973982898
246	68	17	CTGTTTTTCTTAGTTGAAAACACACACACACACACACACCTGGTTGTGTGTGTACCTGGT	36319	0	A_55_P2916433	Mical1	XM_017313821	ref|PREDICTED: Mus musculus microtubule associated monooxygenase, calponin and LIM domain containing 1 (Mical1), transcript variant X5, mRNA [XM_017313821]	-2.29782172268656	10.560451369824	-3.80129060729033	0.00260390678126131	0.0203152184552489	-2.09350818768186
320	1	2139	GTAACGTGGTCCTCTCATAAGTACCCAATGTATTTTAGCTATTTTAGTAGGATTTGTTCA	47051	0	A_55_P2907840	Nrep	NM_053078	ref|Mus musculus neuronal regeneration related protein (Nrep), transcript variant 1, mRNA [NM_053078]	2.31660509295314	9.0524192004814	3.79748816131893	0.00262179752488823	0.0204168880880445	-2.10046101731615
211	94	1963	AGCCACAGTGGGTCCCAATTAGCTGGGTGTACTGATGATTCAATAAGGTTAACAACAGAT	31404	0	A_55_P2044282	Mpp6	NM_001361248	ref|Mus musculus membrane protein, palmitoylated 6 (MAGUK p55 subfamily member 6) (Mpp6), transcript variant 5, mRNA [NM_001361248]	-2.15410658192656	14.6860707052185	-3.77309162035257	0.00273963304799366	0.0211369167100443	-2.14508921807485
111	117	3938	TCTCCCACAGTTTGTTTGTGAATATTTACCTGTTTTATAAATGTCTGATCCTGTCTGAGT	16754	0	A_55_P2016540	Cry2	NM_009963	ref|Mus musculus cryptochrome 2 (photolyase-like) (Cry2), mRNA [NM_009963]	-2.1190604248055	10.6143529142438	-3.77233154466736	0.00274339049407817	0.021143052459255	-2.14648012316769
119	138	1026	CCATAATTCCTTTGCATTTTCTATGTTGCTGACAGTTTACAATATGCATCAGTGAATCAG	17977	0	A_52_P139438	Alkal2	NM_001159743	ref|Mus musculus ALK and LTK ligand 2 (Alkal2), mRNA [NM_001159743]	-2.11211938171233	8.34028782535468	-3.74464303578696	0.00288394281059542	0.0219281767460134	-2.19716911906116
114	29	1074	GAATGCCTCTCAAGATATATTCAGAAGTTCTGTTTGGCTAATGGGTACTTAGTTACTAAA	16898	0	A_55_P2170405	ENSMUST00000131638.1	ENSMUST00000131638.1	ens|predicted gene 5970 [Source:MGI Symbol;Acc:MGI:3646761] [ENSMUST00000131638.1]	3.16221856345934	7.03874192882297	3.74745691549702	0.00477327104048073	0.0320674216100806	-2.21029417288385
153	19	773	TTACTGTTTTACCACTAACATCTCCTTTTGGCTCAGCATTCACCGATCTTTAGGGAAATG	22786	0	A_52_P472324	Slpi	NM_011414	ref|Mus musculus secretory leukocyte peptidase inhibitor (Slpi), mRNA [NM_011414]	4.33412918750273	10.9436303477795	3.70825307131703	0.00307999388774302	0.0229912675760087	-2.26384469996629
324	135	1591	CACACACACACACACATGTAATTCTAAATCTAGGTTCTGCATATGAAAGAAAATGTTTGG	47874	0	A_55_P2736994	Lrig2	ENSMUST00000198089.4	ens|leucine-rich repeats and immunoglobulin-like domains 2 [Source:MGI Symbol;Acc:MGI:2443718] [ENSMUST00000198089.4]	-2.22914460019112	13.1506699367657	-3.68801349223965	0.00319490440369769	0.0236250678853603	-2.30095475270943
196	26	888	AGTGTTTTGACTCAGTTGACTGTCTCAGACTGTAAGGCCTGCATGTCTCTGCTTCGAATT	28937	0	A_52_P683598	H2-Ab1	NM_207105	ref|Mus musculus histocompatibility 2, class II antigen A, beta 1 (H2-Ab1), mRNA [NM_207105]	2.91914470998808	12.2731881227763	3.68414802382913	0.0032173461532729	0.0237332305848387	-2.30804424055094
274	53	2704	GGGTGACTAAGAGGAATTGCCCAAGGTTTCTCAATGTTTCAGATTTTTAATCATTAAAAG	40385	0	A_55_P2113160	Mal	NM_010762	ref|Mus musculus myelin and lymphocyte protein, T cell differentiation protein (Mal), transcript variant 1, mRNA [NM_010762]	-2.1306829665324	15.4110733806782	-3.65046033112527	0.00341990235371296	0.0248905902392197	-2.36985501799437
222	56	224	CAACATCAAGGCCATCTGTGGAAAGAAAGGAAGCCCTTATGGACGAAATTTAAGAATAAG	32805	0	A_51_P349888	Ang2	NM_007449	ref|Mus musculus angiogenin, ribonuclease A family, member 2 (Ang2), mRNA [NM_007449]	-2.00228521049031	7.82434232824222	-3.63534314107168	0.00351500307220803	0.0254147962992323	-2.39760643190081
269	124	4390	AGTTCTTCTGGCTTCACCTTCACGGTCACTACACTTAAAATGCATCAGCTACGTTCACTG	39929	0	A_66_P119948	Ciita	NM_001302619	ref|Mus musculus class II transactivator (Ciita), transcript variant 5, mRNA [NM_001302619]	2.73907312193208	9.10919313833363	3.62132083415564	0.00360563755282492	0.0259272963146563	-2.42335517762407
37	120	11252	GGTGATACAAATAGCTGTATGGTTTCCACTATACAAAAGTCAAAGTACGGGTAATAAACA	5789	0	A_55_P2047639	Cubn	NM_001081084	ref|Mus musculus cubilin (intrinsic factor-cobalamin receptor) (Cubn), mRNA [NM_001081084]	-3.41371008120587	8.502732222186	-3.6149116828095	0.00364785716167992	0.026142463957099	-2.4351263378569
216	119	3406	CATGCTGTGACACACACACACACACATTGCACTTGCACATATGTCATGCATGTATACATC	32038	0	A_55_P1964138	Pign	NM_013784	ref|Mus musculus phosphatidylinositol glycan anchor biosynthesis, class N (Pign), mRNA [NM_013784]	-2.37383751244517	12.2152543956806	-3.60534106751346	0.00371184679889155	0.026489428338716	-2.4527063960204
29	126	1066	CGGAGTGTGTGGGAACTGCGTGGATACGAATCAGTTTCTTTGGATCCTTACATACTGTAA	4579	0	A_51_P199168	Cidea	NM_007702	ref|Mus musculus cell death-inducing DNA fragmentation factor, alpha subunit-like effector A (Cidea), mRNA [NM_007702]	-2.69010770731382	9.15155073624067	-3.58614718209172	0.00384366262710441	0.0272063744367991	-2.48797181177364
237	10	8425	TTGTATGCTAAACTGGTGTCTTGTCCTTTGTATATGTGGTAATGTTCATTTTACGACTAC	35051	0	A_66_P120992	Rnf152	NM_178779	ref|Mus musculus ring finger protein 152 (Rnf152), transcript variant 1, mRNA [NM_178779]	-3.62960785335329	9.35444191736502	-3.5840289247152	0.00385850042357647	0.0272977669733857	-2.49186440995059
382	52	0	GATCTGTGGCACAGGACACATGTGCACACACACACACACAGTTCCTTCCTGCATGTTAGT	56263	0	A_30_P01032937	chr1:74084292-74138492_F	chr1:74084292-74138492_F	lincRNA:chr1:74084292-74138492 forward strand	-2.30239948663769	10.7368593886612	-3.55129426426801	0.00409539047669235	0.0285790099587202	-2.55203449484692
246	143	1183	CTATAAAGGCCCGCAGACAGGGACAAGGGATGCCCTACCCTTAACCTAGGCTGGACACAT	36456	0	A_51_P284608	Cd74	NM_001042605	ref|Mus musculus CD74 antigen (invariant polypeptide of major histocompatibility complex, class II antigen-associated) (Cd74), transcript variant 1, mRNA [NM_001042605]	2.99285788399912	12.2568680234461	3.51307511670071	0.00439086400861526	0.030116978025861	-2.62231789324699
151	99	1506	CCTGGTGCTAGGGTCAGCATTATGAATACTGATTAAACACAGGCAGATAAAATTAAATTA	22641	0	A_55_P2122619	Asb11	NM_026853	ref|Mus musculus ankyrin repeat and SOCS box-containing 11 (Asb11), transcript variant 2, mRNA [NM_026853]	-2.07610324979491	9.24135923115889	-3.50407670442113	0.00446354202702284	0.0304974037356555	-2.63886982287818
68	52	2067	ATGCACACACATGCACACACACATACACGCACACACATGCACAGACACTGCGGATCTGAG	10116	0	A_55_P1953356	Triobp	NM_001024716	ref|Mus musculus TRIO and F-actin binding protein (Triobp), transcript variant 1, mRNA [NM_001024716]	-2.20942605898109	12.5358348651048	-3.49603779596593	0.00452950813657268	0.0308588617944133	-2.65365799279163
114	54	1294	GTGTTGAGCTGTTTGTGTGTTGCTGATAATTCTGGAAAGTGTTTCAATTCTGTGGGCCCA	16944	0	A_51_P432288	Rnf183	NM_153504	ref|Mus musculus ring finger protein 183 (Rnf183), mRNA [NM_153504]	3.11941546605543	7.32196760202742	3.49320930183938	0.00455295415019154	0.0309788858236509	-2.65886146739176
215	1	1711	AAATGACACACACACACGCACACACACACAAAACAAAAAATTTGGTCTTAAGCCTGAAAG	31823	0	A_55_P2131979	March1	NM_001293784	ref|Mus musculus membrane-associated ring finger (C3HC4) 1 (March1), transcript variant 4, mRNA [NM_001293784]	-2.02155185396784	13.471745191878	-3.4543621541371	0.00488777847113931	0.032579315380839	-2.73033821958082
78	51	0	AGCTTTAAAAATGACCGAGAGACACACACACACACACACCAATGTTTCTAATCAGAAAAC	11610	0	A_30_P01021628	chr11:60728207-60745369_R	chr11:60728207-60745369_R	lincRNA:chr11:60728207-60745369 reverse strand	-2.03735481863548	12.8108643865175	-3.45306174459252	0.00489941105993176	0.032636387099677	-2.7327312075501
170	37	1775	TAGAGAAAAATGAGCTTAAAAATCCGGAGCAAAAGAGGGGTGGTCCCTGAGAAGTCAGTG	25163	0	A_55_P2088720	AK035396	AK035396	gb|Mus musculus adult male urinary bladder cDNA, RIKEN full-length enriched library, clone:9530030H05 product:unclassifiable, full insert sequence. [AK035396]	3.00779748656714	10.6057951396546	3.44648429682062	0.00495868197502547	0.032933176959717	-2.74483513401853
146	134	1781	TGAATTTAAAGATGAATTCATCAGACTGATTTATGGGTGAAAGGATAGAAAGGACGTTGC	21818	0	A_51_P435968	Tnfaip8	NM_134131	ref|Mus musculus tumor necrosis factor, alpha-induced protein 8 (Tnfaip8), transcript variant 1, mRNA [NM_134131]	2.33548502370526	8.83207858569873	3.43437570474836	0.00506971190396707	0.0334875066715513	-2.76711847932774
63	51	4318	TGTGCTCTGACTCATGTTACAATGAGAATCCATGAGTTTTAGCAAATACATGTAGTTTAC	9512	0	A_51_P460459	Gsdme	ENSMUST00000101405.9	ens|gasdermin E [Source:MGI Symbol;Acc:MGI:1889850] [ENSMUST00000101405.9]	-2.40438486678038	8.01154894374668	-3.39607402688265	0.00543786668374898	0.0353482118217891	-2.83760967932508
290	31	326	TGTTCTATGTTGGGAATATGGTAGCCACTTTCAAAGCACCCACAAATCTTCCTGATCCGG	42703	0	A_55_P2092633	Mptx1	NM_025470	ref|Mus musculus mucosal pentraxin 1 (Mptx1), mRNA [NM_025470]	-3.15126292318255	7.61667446556359	-3.40189663817246	0.00607238626957161	0.0383358265472777	-2.8434322532044
122	20	483	CATCTTGGATCTCTCACAGTTTTCTACCCCTGGCTTTTTTGCTTGCTATGTTTCTTACAG	18062	0	A_55_P2053467	Snrpd1	ENSMUST00000234077.1	ens|small nuclear ribonucleoprotein D1 [Source:MGI Symbol;Acc:MGI:98344] [ENSMUST00000234077.1]	-2.03264237977199	7.60728570432109	-3.34308063985248	0.0059925313407904	0.0380069413004232	-2.93513865869156
2	18	765	CTGCTGTTTCATTTCCTGAAATAAAAAAGGACCCCTTTGGTGATGGTCTAATAAATACTT	32	0	A_55_P2048855	Sprr2a3	NM_001309382	ref|Mus musculus small proline-rich protein 2A3 (Sprr2a3), mRNA [NM_001309382]	2.60633297618711	14.7965591262714	3.29231543434493	0.00657772558261397	0.0408887684795966	-3.028544779905
59	41	2593	AGGCCATTTGCGAAGACACACTGAGCGTGGATTATTAACTGTAAGCGATACTACTTTGTA	8907	0	A_51_P514405	Slc2a5	NM_019741	ref|Mus musculus solute carrier family 2 (facilitated glucose transporter), member 5 (Slc2a5), mRNA [NM_019741]	-2.13650365576136	8.12683662270921	-3.22817558827972	0.00740067925128376	0.0447100711971205	-3.1464927511697
322	79	275	AACTTTAATGTGAATACCTCCTGTTGCAAGGAAGACCTCTGCAATGCAGCAGTTCCCACT	47487	0	A_55_P2129316	ENSMUST00000089689.4	ENSMUST00000089689.4	ens|predicted pseudogene 10238 [Source:MGI Symbol;Acc:MGI:3641620] [ENSMUST00000089689.4]	2.7975973657454	11.7498987979284	3.15146055791586	0.00852289999954418	0.0497030839501603	-3.2874037306031
44	62	366	GGCCACTGATGCTGGTGCCTGATGACCACTTCTCAATAAATTGTTCGCAATATGAAAAAA	6592	0	A_55_P1999108	Defa1	NM_010031	ref|Mus musculus defensin, alpha 1 (Defa1), mRNA [NM_010031]	-5.44632147250969	9.46870150287251	-4.0136336290626	0.00178050026609764	0.015321815586765	-1.7066854122484
34	151	154	GAGGACCAGGCTGTGTCTGTCTCCTTTGGAGACCCAGAAGGATCTGCTCTTCATGAAAAA	5235	0	A_55_P1961408	Defa2	NM_001195634	ref|Mus musculus defensin, alpha, 2 (Defa2), mRNA [NM_001195634]	-6.02625160453274	9.52734105635758	-3.86894639496549	0.00230576341747795	0.0185258417890674	-1.96993900016302
52	140	287	ATTTAATGTACACACTCTGCTGTCGCTGAACATGGAGACCACAGAGGACAAGACGAACAT	7915	0	A_55_P2064913	Defa3	NM_007850	ref|Mus musculus defensin, alpha, 3 (Defa3), mRNA [NM_007850]	-5.76089933653836	11.0245275540126	-4.08910684564348	0.001557255933677	0.0139132097171701	-1.56998799567432
342	113	161	TCATGAAAAATCTTTGAGAGGTTTGTTATGCTATTGTAGAAAAGGACACTGCAAAAGAGG	50500	0	A_51_P497255	Defa4	NM_010039	ref|Mus musculus defensin, alpha, 4 (Defa4), mRNA [NM_010039]	-6.0744215326261	10.560451369824	-3.80129060729033	0.00260390678126131	0.0203152184552489	-2.09350818768186
